# Supplementary material for: Adaptation of Musca domestica L. Field Population to Laboratory Breeding Causes Transcriptional Alterations
Source: PLoS One. 2014 Jan 28;9(1):e85965. doi: 10.1371/journal.pone.0085965 (PMC3904851; doi:10.1371/journal.pone.0085965)
Supplement: Table S1 — Total gene expression of housefly male and female flies from the susceptible strain WHO-SRS, and three generations of field population 845b F1, F13 and F29. (XLS) [file pone.0085965.s001.xls]

## Sheet: Sheet 0
	Table S1. Total gene expression of housefly male and female flies from the susceptible strain WHO-SRS, and three generations of field population 845b F1, F13 and F29.
Contig	Annotation	Contig length	Number of transcripts
			WHO-SRS Male	WHO-SRS Female	845b Male F1	845b Female F1	845b Male F13	845b Female F13	845b Male F29	845b Female F29
M_dom_c1	gi|158299940|ref|XP_553109.2| AGAP009177-PA [Anopheles gambiae str. PEST]	1187	23	62	16	14	6	13	19	14
M_dom_c2	gi|194863772|ref|XP_001970606.1| GG10730 [Drosophila erecta]	727	179	493	223	227	127	233	164	155
M_dom_c3	gi|17136970|ref|NP_477023.1| Pms2 [Drosophila melanogaster]	1867	122	178	71	96	44	41	60	121
M_dom_c4	gi|195403113|ref|XP_002060139.1| GJ18511 [Drosophila virilis]	1394	191	486	225	359	88	185	147	136
M_dom_c5	gi|195127153|ref|XP_002008033.1| GI13282 [Drosophila mojavensis]	1747	110	178	157	97	80	73	70	69
M_dom_c6	gi|195346277|ref|XP_002039692.1| GM15797 [Drosophila sechellia]	693	1680	1075	1169	1205	1442	1168	1096	986
M_dom_c7	gi|194890619|ref|XP_001977354.1| GG18994 [Drosophila erecta]	1454	885	571	1024	888	491	883	1444	618
M_dom_c8	gi|194766277|ref|XP_001965251.1| GF24153 [Drosophila ananassae]	1761	5	40	0	18	1	5	5	5
M_dom_c9	gi|289741557|gb|ADD19526.1| putative E3 ubiquitin ligase [Glossina morsitans morsitans]	1734	3	40	3	11	1	6	7	1
M_dom_c10	gi|195035159|ref|XP_001989051.1| GH10253 [Drosophila grimshawi]	914	91	323	124	163	81	112	109	155
M_dom_c11	gi|195438713|ref|XP_002067277.1| GK16269 [Drosophila willistoni]	1313	30	11	12	15	7	26	8	9
M_dom_c12	gi|289740983|gb|ADD19239.1| putative alpha/beta hydrolase [Glossina morsitans morsitans]	1956	169	155	115	70	59	69	83	114
M_dom_c13	gi|194743658|ref|XP_001954317.1| GF16808 [Drosophila ananassae]	1182	290	594	327	335	165	285	242	340
M_dom_c14	gi|289742397|gb|ADD19946.1| oxysterol-binding protein [Glossina morsitans morsitans]	1571	97	116	74	84	30	41	45	30
M_dom_c15	gi|195109374|ref|XP_001999262.1| GI23167 [Drosophila mojavensis]	888	10	68	10	32	4	29	6	18
M_dom_c16	gi|289741699|gb|ADD19597.1| replication factor C subunit RFC3 [Glossina morsitans morsitans]	1093	1	104	8	16	2	11	2	25
M_dom_c17	gi|195053506|ref|XP_001993667.1| GH20964 [Drosophila grimshawi]	694	179	743	203	277	174	265	145	286
M_dom_c18	gi|195330672|ref|XP_002032027.1| GM23742 [Drosophila sechellia]	2166	27	182	31	58	19	20	42	66
M_dom_c19	gi|194766660|ref|XP_001965442.1| GF22488 [Drosophila ananassae]	1426	180	136	72	110	40	104	145	83
M_dom_c20	gi|195448020|ref|XP_002071474.1| GK25119 [Drosophila willistoni]	2001	22	13	6	2	5	2	5	8
M_dom_c21	gi|198465269|ref|XP_001353570.2| GA19057 [Drosophila pseudoobscura pseudoobscura]	1746	61	10	6	13	0	0	2	1
M_dom_c22	gi|194861244|ref|XP_001969740.1| GG23784 [Drosophila erecta]	1565	17	70	16	28	6	29	14	29
M_dom_c23	gi|289742365|gb|ADD19930.1| putative bacterial dephospho-CoA kinase [Glossina morsitans morsitans]	940	24	120	32	22	14	28	12	27
M_dom_c24	gi|195442364|ref|XP_002068928.1| GK18032 [Drosophila willistoni]	2532	515	1052	218	193	295	321	395	358
M_dom_c25	gi|119626398|gb|EAX05993.1| dentin sialophosphoprotein, isoform CRA_a [Homo sapiens]	3090	59	105	38	25	23	44	52	75
M_dom_c26	gi|195120912|ref|XP_002004965.1| GI20213 [Drosophila mojavensis]	1441	225	75	122	81	76	71	83	62
M_dom_c27	gi|324096412|gb|ADY17735.1| AT06858p [Drosophila melanogaster]	1379	110	76	151	84	99	54	59	54
M_dom_c28	gi|195399968|ref|XP_002058591.1| GJ14510 [Drosophila virilis]	1326	77	557	49	97	34	97	89	247
M_dom_c29	gi|109628393|gb|ABG34552.1| cytochrome P450 CYP6A37 [Musca domestica]	1605	295	114	406	266	421	352	351	217
M_dom_c30	gi|170040204|ref|XP_001847898.1| equilibrative nucleoside transporter [Culex quinquefasciatus]	1409	50	38	46	58	22	40	15	23
M_dom_c31	gi|195498973|ref|XP_002096752.1| GE25842 [Drosophila yakuba]	1297	709	705	675	1128	544	1153	379	829
M_dom_c32	gi|38048731|gb|AAR10268.1| similar to Drosophila melanogaster CG8415, partial [Drosophila yakuba]	676	18307	49180	22127	34206	19386	27874	18828	28238
M_dom_c33	gi|289740215|gb|ADD18855.1| mitochondrial ribosomal protein S31 [Glossina morsitans morsitans]	1103	71	206	48	109	36	70	57	85
M_dom_c34	gi|195429810|ref|XP_002062950.1| GK21671 [Drosophila willistoni]	1871	2	10	6	8	4	9	7	3
M_dom_c35	gi|223046618|gb|ACM79359.1| nucleoporin 160 kDa [Drosophila simulans]	1491	12	214	21	71	14	47	26	79
M_dom_c36	gi|195440746|ref|XP_002068201.1| GK10204 [Drosophila willistoni]	1547	81	92	205	170	103	66	212	142
M_dom_c37	gi|3135749|emb|CAA70247.1| chorion protein s16 [Ceratitis capitata]	661	1	3	1	0	1	0	0	2768
M_dom_c38	gi|195386702|ref|XP_002052043.1| GJ17333 [Drosophila virilis]	1581	127	90	132	104	80	59	158	68
M_dom_c39	gi|195175306|ref|XP_002028397.1| GL18119 [Drosophila persimilis]	1349	19	76	12	24	9	10	11	12
M_dom_c40	gi|289740795|gb|ADD19145.1| hypothetical conserved protein [Glossina morsitans morsitans]	1295	22	88	21	23	16	7	19	24
M_dom_c41	gi|195170083|ref|XP_002025843.1| GL18223 [Drosophila persimilis]	1489	1	14	0	0	0	0	0	3
M_dom_c42	gi|195111926|ref|XP_002000527.1| GI22470 [Drosophila mojavensis]	1896	316	253	236	138	105	133	177	209
M_dom_c43	gi|194761604|ref|XP_001963018.1| GF15731 [Drosophila ananassae]	1209	10	13	12	6	3	12	15	4
M_dom_c44	gi|195022948|ref|XP_001985668.1| GH17194 [Drosophila grimshawi]	1490	51	111	67	52	61	44	73	130
M_dom_c45	gi|195449266|ref|XP_002071999.1| GK22555 [Drosophila willistoni]	4108	333	109	500	272	235	314	465	237
M_dom_c46	gi|198465909|ref|XP_001353815.2| GA19828 [Drosophila pseudoobscura pseudoobscura]	2277	27	258	12	28	0	21	13	15
M_dom_c47	gi|194861823|ref|XP_001969863.1| GG10326 [Drosophila erecta]	1884	116	162	136	171	78	145	123	104
M_dom_c48	gi|15292605|gb|AAK93571.1| SD10674p [Drosophila melanogaster]	1867	271	383	114	223	129	325	61	366
M_dom_c49	gi|125979971|ref|XP_001354018.1| GA20565 [Drosophila pseudoobscura pseudoobscura]	1483	115	315	61	95	42	74	108	102
M_dom_c50	gi|195394776|ref|XP_002056018.1| GJ10452 [Drosophila virilis]	1864	8	99	7	25	4	9	8	21
M_dom_c51	gi|195016741|ref|XP_001984475.1| GH16482 [Drosophila grimshawi]	1230	4	3	3	2	6	0	0	0
M_dom_c52	gi|195452916|ref|XP_002073556.1| GK14179 [Drosophila willistoni]	2179	17	117	14	33	15	40	28	35
M_dom_c53	gi|195378470|ref|XP_002048007.1| GJ11591 [Drosophila virilis]	2397	395	907	340	314	235	278	230	407
M_dom_c54	gi|289742003|gb|ADD19749.1| putative mutarotase [Glossina morsitans morsitans]	1515	296	261	182	229	202	177	214	172
M_dom_c55	gi|15292057|gb|AAK93297.1| LD36719p [Drosophila melanogaster]	1509	51	53	25	26	6	11	11	23
M_dom_c56	gi|195377870|ref|XP_002047710.1| Dead-box-1 [Drosophila virilis]	2016	18	45	10	18	6	15	4	7
M_dom_c57	gi|195124107|ref|XP_002006535.1| GI21110 [Drosophila mojavensis]	1289	50	242	57	92	34	53	60	81
M_dom_c58	gi|195436064|ref|XP_002065998.1| GK21172 [Drosophila willistoni]	1840	7	30	7	6	1	7	9	2
M_dom_c59	gi|195475304|ref|XP_002089924.1| GE19352 [Drosophila yakuba]	2213	40	9	56	32	20	20	82	48
M_dom_c60	gi|195438687|ref|XP_002067264.1| GK16327 [Drosophila willistoni]	1619	6	25	10	4	10	5	9	5
M_dom_c61	gi|198463222|ref|XP_001352736.2| GA11900 [Drosophila pseudoobscura pseudoobscura]	1229	53	61	58	70	25	47	28	18
M_dom_c62	gi|198462226|ref|XP_002135661.1| GA22407 [Drosophila pseudoobscura pseudoobscura]	5181	721	95	260	180	361	263	346	222
M_dom_c63	gi|195144120|ref|XP_002013044.1| GL23601 [Drosophila persimilis]	1757	360	473	199	176	128	173	140	148
M_dom_c64	gi|194747581|ref|XP_001956230.1| GF25102 [Drosophila ananassae]	1205	18	85	55	78	43	48	77	89
M_dom_c65		773	1	20	5	13	3	4	2	10
M_dom_c66	gi|125983726|ref|XP_001355628.1| GA11169 [Drosophila pseudoobscura pseudoobscura]	852	166	660	155	349	40	224	137	186
M_dom_c67	gi|198471611|ref|XP_001355678.2| GA15297 [Drosophila pseudoobscura pseudoobscura]	1175	37	56	35	71	66	97	82	71
M_dom_c68	gi|194753952|ref|XP_001959269.1| GF12790 [Drosophila ananassae]	2460	437	131	325	220	177	193	265	140
M_dom_c69	gi|289741009|gb|ADD19252.1| nuclear envelope protein lamin [Glossina morsitans morsitans]	2950	256	456	301	304	147	286	178	331
M_dom_c70	gi|224924422|gb|ACN69161.1| NADH:ubiquinone oxidoreductase, NDUFB7/B18 subunit [Stomoxys calcitrans]	1059	4192	2989	3561	3053	4261	3855	3356	2921
M_dom_c71	gi|195488537|ref|XP_002092357.1| GE14150 [Drosophila yakuba]	2112	103	36	46	20	36	25	14	33
M_dom_c72	gi|195385164|ref|XP_002051278.1| GJ15002 [Drosophila virilis]	1582	149	148	184	103	185	116	254	141
M_dom_c73	gi|198458204|ref|XP_001360950.2| GA18464 [Drosophila pseudoobscura pseudoobscura]	3608	138	126	61	39	22	23	35	28
M_dom_c74	gi|195127327|ref|XP_002008120.1| GI13322 [Drosophila mojavensis]	2289	15	45	21	24	4	10	7	12
M_dom_c75	gi|194753156|ref|XP_001958883.1| GF12341 [Drosophila ananassae]	2739	1034	571	561	185	169	175	235	280
M_dom_c76	gi|195443754|ref|XP_002069560.1| GK11510 [Drosophila willistoni]	915	42	451	26	79	23	44	22	105
M_dom_c77	gi|289739649|gb|ADD18572.1| hypothetical conserved protein [Glossina morsitans morsitans]	1512	12	22	14	13	4	6	5	7
M_dom_c78	gi|289742089|gb|ADD19792.1| histone deacetylase complex protein [Glossina morsitans morsitans]	1327	62	201	74	58	29	29	34	75
M_dom_c79	gi|289739937|gb|ADD18716.1| phosphomannomutase [Glossina morsitans morsitans]	806	14	38	11	33	3	23	6	19
M_dom_c80	gi|195359217|ref|XP_002045313.1| GM11139 [Drosophila sechellia]	1778	79	91	58	58	31	30	53	31
M_dom_c81	gi|289742909|gb|ADD20202.1| vacuolar H+-ATPase v0 sector accessory subunit S1 Ac45 [Glossina morsitans morsitans]	1362	79	43	27	7	17	18	37	28
M_dom_c82	gi|195376769|ref|XP_002047165.1| GJ12081 [Drosophila virilis]	1452	144	192	64	91	49	69	77	90
M_dom_c83	gi|195376835|ref|XP_002047198.1| GJ13306 [Drosophila virilis]	1501	5	91	7	15	2	4	7	18
M_dom_c84	gi|194748839|ref|XP_001956849.1| GF24369 [Drosophila ananassae]	2233	194	563	166	305	118	176	129	229
M_dom_c85	gi|263359656|gb|ACY70492.1| hypothetical protein DVIR88_6g0029 [Drosophila virilis]	2584	10	22	5	2	2	1	10	3
M_dom_c86	gi|158081745|ref|NP_001020796.2| STIP1 homology and U-Box containing protein 1 [Rattus norvegicus]	1419	39	97	27	41	12	13	32	12
M_dom_c87	gi|91717345|gb|ABE57120.1| alpha-esterase 5 [Drosophila borborema]	1820	745	906	1100	3434	659	1519	919	1134
M_dom_c88	gi|195054959|ref|XP_001994390.1| GH16906 [Drosophila grimshawi]	2472	47	79	14	22	15	35	22	25
M_dom_c89	gi|380026225|ref|XP_003696855.1| PREDICTED: uncharacterized protein LOC100869681 [Apis florea]	1938	93	29	76	36	44	27	99	42
M_dom_c90	gi|194761720|ref|XP_001963076.1| GF14122 [Drosophila ananassae]	3402	952	1885	561	455	429	520	498	821
M_dom_c91	gi|194750566|ref|XP_001957601.1| GF23946 [Drosophila ananassae]	2793	13	15	31	14	22	10	10	6
M_dom_c92	gi|289743457|gb|ADD20476.1| putative gamma-glutamyl hydrolase [Glossina morsitans morsitans]	1592	346	248	509	541	299	444	387	354
M_dom_c93	gi|289741753|gb|ADD19624.1| microtubule binding protein YTM1 [Glossina morsitans morsitans]	1255	0	66	5	24	4	10	8	20
M_dom_c94	gi|116007970|ref|NP_001036684.1| CG1041, isoform B [Drosophila melanogaster]	2113	21	22	27	37	17	18	8	10
M_dom_c95	gi|15292573|gb|AAK93555.1| SD08104p [Drosophila melanogaster]	1847	16	36	17	7	1	2	13	21
M_dom_c96	gi|195134186|ref|XP_002011518.1| GI11075 [Drosophila mojavensis]	2719	0	67	1	4	0	3	0	7
M_dom_c97	gi|195382926|ref|XP_002050179.1| GJ20338 [Drosophila virilis]	2169	113	163	39	96	41	73	75	79
M_dom_c98	gi|195021184|ref|XP_001985346.1| GH17011 [Drosophila grimshawi]	1306	21	138	16	52	9	17	20	40
M_dom_c99	gi|195390995|ref|XP_002054151.1| GJ24276 [Drosophila virilis]	2977	8	53	6	13	2	8	4	4
M_dom_c100	gi|195124863|ref|XP_002006903.1| GI18341 [Drosophila mojavensis]	1989	2041	2311	1535	926	755	764	1141	903
M_dom_c101	gi|195126989|ref|XP_002007951.1| GI13227 [Drosophila mojavensis]	2884	386	79	284	159	194	170	293	159
M_dom_c102	gi|195121708|ref|XP_002005362.1| GI19116 [Drosophila mojavensis]	2717	146	453	302	344	114	233	380	577
M_dom_c103	gi|195401915|ref|XP_002059556.1| GJ14765 [Drosophila virilis]	1631	30	74	40	22	19	17	33	22
M_dom_c104	gi|195430802|ref|XP_002063437.1| GK21909 [Drosophila willistoni]	2301	259	236	484	539	433	562	358	350
M_dom_c105	gi|229594244|ref|XP_001024982.3| hypothetical protein TTHERM_00242590 [Tetrahymena thermophila]	2553	16	355	8	229	6	74	21	227
M_dom_c106	gi|194764101|ref|XP_001964170.1| GF20861 [Drosophila ananassae]	2728	426	445	428	281	216	201	285	185
M_dom_c107	gi|195399414|ref|XP_002058315.1| GJ16022 [Drosophila virilis]	2555	149	157	199	206	231	296	242	171
M_dom_c108	gi|198463038|ref|XP_001352664.2| GA20381 [Drosophila pseudoobscura pseudoobscura]	2737	36	34	30	42	12	18	9	20
M_dom_c109	gi|195131577|ref|XP_002010227.1| GI14811 [Drosophila mojavensis]	1115	53	78	159	108	147	184	81	52
M_dom_c110	gi|195478875|ref|XP_002100680.1| GE17195 [Drosophila yakuba]	1169	9	40	11	40	20	40	24	21
M_dom_c111	gi|289742209|gb|ADD19852.1| transcription factor IIIA factor A [Glossina morsitans morsitans]	1679	97	374	101	86	26	49	70	88
M_dom_c112	gi|195107957|ref|XP_001998560.1| GI24038 [Drosophila mojavensis]	1492	206	816	199	180	63	127	186	208
M_dom_c113	gi|195135244|ref|XP_002012044.1| GI16753 [Drosophila mojavensis]	3486	373	286	265	191	97	98	266	147
M_dom_c114		1242	852	140	570	248	576	451	961	365
M_dom_c115	gi|198473828|ref|XP_001356461.2| GA20061 [Drosophila pseudoobscura pseudoobscura]	4558	455	138	1214	485	703	794	267	168
M_dom_c116	gi|194759572|ref|XP_001962021.1| GF15258 [Drosophila ananassae]	2830	195	297	156	154	59	50	59	65
M_dom_c117	gi|45550109|ref|NP_608708.2| Transportin-Serine/Arginine rich, isoform A [Drosophila melanogaster]	3519	20	64	21	22	21	16	19	15
M_dom_c118	gi|195436872|ref|XP_002066379.1| GK18258 [Drosophila willistoni]	3438	229	369	120	95	94	83	127	130
M_dom_c119	gi|195430152|ref|XP_002063120.1| GK21551 [Drosophila willistoni]	2469	91	79	102	39	61	82	89	92
M_dom_c120	gi|194755016|ref|XP_001959788.1| GF11863 [Drosophila ananassae]	1230	145	104	70	55	34	53	45	41
M_dom_c121	gi|195155284|ref|XP_002018535.1| GL16711 [Drosophila persimilis]	2810	99	111	61	27	24	44	25	52
M_dom_c122	gi|195081767|ref|XP_001997357.1| GH17997 [Drosophila grimshawi]	2409	39	42	19	7	10	14	24	20
M_dom_c123	gi|194747637|ref|XP_001956258.1| GF25118 [Drosophila ananassae]	2828	34	83	20	22	22	13	15	24
M_dom_c124	gi|194758940|ref|XP_001961714.1| GF14794 [Drosophila ananassae]	2294	69	19	64	42	48	30	47	45
M_dom_c125	gi|194769011|ref|XP_001966601.1| GF21903 [Drosophila ananassae]	3156	747	209	544	336	374	322	446	268
M_dom_c126	gi|154344449|ref|XP_001568166.1| proteophosphoglycan ppg4 [Leishmania braziliensis MHOM/BR/75/M2904]	3604	358	567	313	290	135	207	207	290
M_dom_c127	gi|289743191|gb|ADD20343.1| carnitine O-acyltransferase CPTI [Glossina morsitans morsitans]	3009	122	97	134	92	98	84	92	50
M_dom_c128	gi|195161619|ref|XP_002021660.1| GL26390 [Drosophila persimilis]	1054	21	52	31	38	11	23	20	9
M_dom_c129	gi|125986263|ref|XP_001356895.1| GA10313 [Drosophila pseudoobscura pseudoobscura]	1972	8	45	11	29	0	8	5	12
M_dom_c130	gi|158293023|ref|XP_314320.4| AGAP004866-PA [Anopheles gambiae str. PEST]	2021	719	575	570	333	253	294	326	400
M_dom_c131	gi|18110536|ref|NP_476597.2| Son of sevenless [Drosophila melanogaster]	4805	67	55	15	17	6	10	34	22
M_dom_c132	gi|194872386|ref|XP_001973017.1| GG15853 [Drosophila erecta]	1623	25	169	27	52	10	40	27	42
M_dom_c133	gi|195123347|ref|XP_002006169.1| GI18706 [Drosophila mojavensis]	2256	14	62	6	15	5	18	3	14
M_dom_c134	gi|154412515|ref|XP_001579290.1| dentin sialophosphoprotein precursor [Trichomonas vaginalis G3]	4601	320	891	223	229	131	155	171	310
M_dom_c135	gi|289742119|gb|ADD19807.1| SOCS box protein ssB-1 [Glossina morsitans morsitans]	1767	216	337	169	149	171	147	179	273
M_dom_c136	gi|195053862|ref|XP_001993845.1| GH18916 [Drosophila grimshawi]	1881	1098	464	707	383	327	307	481	341
M_dom_c137	gi|1550781|emb|CAA65448.1| voltage-sensitive sodium channel [Musca domestica]	1489	467	137	654	417	247	277	378	198
M_dom_c138	gi|296485938|tpg|DAA28053.1| TPA: zinc finger protein 699 [Bos taurus]	1935	75	245	83	95	31	39	54	80
M_dom_c139	gi|195163834|ref|XP_002022754.1| GL14737 [Drosophila persimilis]	1386	8	46	7	24	3	3	13	14
M_dom_c140	gi|195379124|ref|XP_002048331.1| GJ11408 [Drosophila virilis]	2692	318	174	259	125	120	92	181	131
M_dom_c141	gi|195035207|ref|XP_001989069.1| GH10243 [Drosophila grimshawi]	921	44	137	30	84	25	37	46	28
M_dom_c142	gi|195156880|ref|XP_002019324.1| GL12297 [Drosophila persimilis]	1398	15	14	13	9	3	5	12	8
M_dom_c143	gi|224924360|gb|ACN69130.1| ribosomal protein L36 [Stomoxys calcitrans]	524	20288	88328	15369	48138	18327	32463	17412	30348
M_dom_c144	gi|289741771|gb|ADD19633.1| intermediate in Toll signal transduction pathway [Glossina morsitans morsitans]	1235	15	24	11	23	10	28	17	4
M_dom_c145	gi|198459270|ref|XP_001361330.2| GA20643 [Drosophila pseudoobscura pseudoobscura]	2604	331	337	330	261	170	203	215	187
M_dom_c146	gi|157382736|gb|ABV48806.1| cytochrome P450 CYP4D3v2 [Musca domestica]	1335	272	696	356	1332	537	1445	471	597
M_dom_c147	gi|195434158|ref|XP_002065070.1| GK14870 [Drosophila willistoni]	2582	1	6	3	3	1	0	0	0
M_dom_c148	gi|125810725|ref|XP_001361596.1| GA21031 [Drosophila pseudoobscura pseudoobscura]	2728	84	235	53	78	31	60	87	85
M_dom_c149	gi|57118282|gb|AAW34233.1| transformer 2 [Musca domestica]	1895	51	224	44	57	31	43	55	74
M_dom_c150	gi|195014675|ref|XP_001984058.1| GH15217 [Drosophila grimshawi]	527	71	215	36	86	16	40	29	70
M_dom_c151	gi|17137184|ref|NP_477153.1| toucan, isoform A [Drosophila melanogaster]	4208	455	308	261	152	93	116	197	124
M_dom_c152		1043	31	325	53	141	59	158	50	102
M_dom_c153	gi|195386372|ref|XP_002051878.1| GJ24689 [Drosophila virilis]	3192	488	389	558	263	286	234	378	361
M_dom_c154	gi|195342461|ref|XP_002037819.1| GM18474 [Drosophila sechellia]	1843	57	163	16	40	7	21	37	43
M_dom_c155	gi|194883854|ref|XP_001976012.1| GG22621 [Drosophila erecta]	3380	52	378	39	59	24	21	5	87
M_dom_c156	gi|24586587|ref|NP_476625.2| maltase A2 [Drosophila melanogaster]	1784	1427	302	805	464	675	1019	1162	872
M_dom_c157	gi|194757505|ref|XP_001961005.1| GF11223 [Drosophila ananassae]	2325	459	131	292	164	136	172	191	100
M_dom_c158	gi|195117948|ref|XP_002003507.1| GI17953 [Drosophila mojavensis]	1700	39	70	39	30	23	30	49	26
M_dom_c159	gi|195400965|ref|XP_002059086.1| GJ15182 [Drosophila virilis]	1442	67	186	39	49	45	44	58	45
M_dom_c160	gi|195397967|ref|XP_002057599.1| GJ18016 [Drosophila virilis]	1443	145	336	172	195	96	119	112	125
M_dom_c161	gi|194766415|ref|XP_001965320.1| GF20722 [Drosophila ananassae]	914	247	720	178	408	113	248	232	286
M_dom_c162	gi|125986676|ref|XP_001357101.1| GA16356 [Drosophila pseudoobscura pseudoobscura]	3236	2897	1190	2275	880	1395	905	1715	693
M_dom_c163	gi|289740501|gb|ADD18998.1| TPR repeat-containing protein [Glossina morsitans morsitans]	1747	37	97	78	72	50	66	58	30
M_dom_c164	gi|195448184|ref|XP_002071546.1| GK25083 [Drosophila willistoni]	1776	156	129	88	66	39	41	69	59
M_dom_c165	gi|195489607|ref|XP_002092807.1| GE11466 [Drosophila yakuba]	1389	1071	1031	706	420	403	391	493	404
M_dom_c166	gi|289740013|gb|ADD18754.1| annexin [Glossina morsitans morsitans]	1464	535	339	363	338	233	330	370	285
M_dom_c167	gi|1170110|sp|P46437.1|GST_MUSDO RecName: Full=Glutathione S-transferase; AltName: Full=GST class-sigma	1832	675	180	597	898	4617	2851	789	1026
M_dom_c168	gi|194747350|ref|XP_001956115.1| GF24753 [Drosophila ananassae]	3177	305	333	246	231	189	250	243	362
M_dom_c169	gi|289740929|gb|ADD19212.1| putative Xaa-pro aminopeptidase [Glossina morsitans morsitans]	1506	36	86	25	53	32	27	29	32
M_dom_c170	gi|195055402|ref|XP_001994608.1| GH15178 [Drosophila grimshawi]	1723	84	114	46	27	24	30	51	52
M_dom_c171	gi|289741235|gb|ADD19365.1| stearoyl-CoA desaturase [Glossina morsitans morsitans]	1144	182	524	651	988	370	520	650	273
M_dom_c172	gi|195130225|ref|XP_002009553.1| GI15420 [Drosophila mojavensis]	1297	13	21	19	29	24	43	12	33
M_dom_c173	gi|194759482|ref|XP_001961976.1| GF14667 [Drosophila ananassae]	3318	221	373	240	516	91	284	356	343
M_dom_c174	gi|195494480|ref|XP_002094858.1| GE22052 [Drosophila yakuba]	3282	3	161	6	10	0	3	2	17
M_dom_c175	gi|195107677|ref|XP_001998435.1| GI23961 [Drosophila mojavensis]	1167	38	154	92	153	85	142	102	166
M_dom_c176	gi|195167325|ref|XP_002024484.1| GL15894 [Drosophila persimilis]	579	1632	1025	1655	1000	548	743	796	521
M_dom_c177	gi|194745067|ref|XP_001955014.1| GF16459 [Drosophila ananassae]	2291	46	132	62	154	24	93	84	88
M_dom_c178	gi|195146948|ref|XP_002014446.1| GL19194 [Drosophila persimilis]	1545	258	596	162	242	81	156	183	231
M_dom_c179	gi|195029655|ref|XP_001987687.1| GH19827 [Drosophila grimshawi]	1210	6	39	5	3	3	0	0	0
M_dom_c180	gi|194754379|ref|XP_001959473.1| GF12894 [Drosophila ananassae]	2047	5	33	21	19	6	14	7	11
M_dom_c181	gi|195048256|ref|XP_001992498.1| GH24784 [Drosophila grimshawi]	3423	93	106	95	41	35	34	22	42
M_dom_c182	gi|194878433|ref|XP_001974062.1| GG21283 [Drosophila erecta]	1738	154	440	103	317	62	132	82	150
M_dom_c183	gi|195112022|ref|XP_002000575.1| GI10303 [Drosophila mojavensis]	958	29	141	14	30	16	34	26	41
M_dom_c184	gi|195565071|ref|XP_002106129.1| GD16695 [Drosophila simulans]	732	10	2	7	4	9	2	0	6
M_dom_c185	gi|122001626|sp|Q2PQN9.1|CDK5_GLOMM RecName: Full=Cyclin-dependent kinase 5 homolog; AltName: Full=Cell division protein kinase 5	1176	43	138	33	59	12	36	17	9
M_dom_c186	gi|125976752|ref|XP_001352409.1| GA20756 [Drosophila pseudoobscura pseudoobscura]	2874	8	38	10	11	13	5	9	8
M_dom_c187	gi|194741672|ref|XP_001953313.1| GF17266 [Drosophila ananassae]	2033	255	140	145	114	39	45	31	39
M_dom_c188	gi|158344522|gb|ABW36041.1| cytochrome b [Musca domestica]	680	13	9	9	13	11	5	9	8
M_dom_c189	gi|289743013|gb|ADD20254.1| hypothetical conserved protein [Glossina morsitans morsitans]	1837	128	228	81	102	93	88	108	75
M_dom_c190	gi|194752742|ref|XP_001958678.1| GF12447 [Drosophila ananassae]	1854	135	270	121	71	39	64	77	109
M_dom_c191	gi|194870503|ref|XP_001972664.1| GG13760 [Drosophila erecta]	2975	181	234	241	217	255	259	397	271
M_dom_c192	gi|195052973|ref|XP_001993409.1| GH13795 [Drosophila grimshawi]	3422	249	263	103	119	76	92	118	163
M_dom_c193	gi|195437386|ref|XP_002066621.1| GK24469 [Drosophila willistoni]	2242	478	314	259	191	215	189	375	244
M_dom_c194	gi|289743045|gb|ADD20270.1| meiotic cell division protein Pelota/DOm34 [Glossina morsitans morsitans]	1560	260	510	248	291	111	223	179	243
M_dom_c195	gi|158294756|ref|XP_001688728.1| AGAP005777-PA [Anopheles gambiae str. PEST]	2295	29	44	23	25	11	16	20	11
M_dom_c196	gi|289740123|gb|ADD18809.1| uncharacterized conserved protein [Glossina morsitans morsitans]	1721	158	377	152	136	70	105	130	109
M_dom_c197	gi|195457361|ref|XP_002075540.1| GK18555 [Drosophila willistoni]	2279	223	224	189	114	93	133	146	168
M_dom_c198	gi|194864535|ref|XP_001970987.1| GG14701 [Drosophila erecta]	2292	51	165	18	16	8	20	39	25
M_dom_c199	gi|194764121|ref|XP_001964180.1| GF20855 [Drosophila ananassae]	1892	174	476	223	315	140	171	175	189
M_dom_c200	gi|24644730|ref|NP_731129.1| CG1091, isoform A [Drosophila melanogaster]	1804	35	99	43	49	28	35	28	45
M_dom_c201	gi|194755651|ref|XP_001960097.1| GF13195 [Drosophila ananassae]	692	10	50	4	10	2	5	0	2
M_dom_c202	gi|45549313|ref|NP_572236.3| lethal (1) G0045 [Drosophila melanogaster]	2043	5	89	11	46	6	6	6	31
M_dom_c203	gi|289742323|gb|ADD19909.1| putative N2,N2-dimethylguanosine tRNA methyltransferase [Glossina morsitans morsitans]	1034	162	513	149	230	98	195	155	255
M_dom_c204	gi|195432573|ref|XP_002064291.1| GK20090 [Drosophila willistoni]	1639	54	108	52	54	27	47	30	64
M_dom_c205	gi|289742679|gb|ADD20087.1| beta-TRCP/Slimb protein [Glossina morsitans morsitans]	1585	3	18	7	0	3	1	0	2
M_dom_c206	gi|195382493|ref|XP_002049964.1| GJ21879 [Drosophila virilis]	1374	53	132	29	44	22	50	28	30
M_dom_c207	gi|195026231|ref|XP_001986211.1| GH21234 [Drosophila grimshawi]	3930	135	530	95	108	42	72	67	142
M_dom_c208	gi|195569554|ref|XP_002102774.1| GD19328 [Drosophila simulans]	1432	2	3	2	0	1	1	1	0
M_dom_c209	gi|289740767|gb|ADD19131.1| clathrin adaptor complex medium subunit [Glossina morsitans morsitans]	1939	54	50	39	43	22	35	32	15
M_dom_c210	gi|195438507|ref|XP_002067178.1| GK24852 [Drosophila willistoni]	3107	230	1249	251	345	239	305	170	511
M_dom_c211	gi|194912744|ref|XP_001982566.1| GG12669 [Drosophila erecta]	773	1	8	2	4	1	2	0	2
M_dom_c212	gi|442626041|ref|NP_001260066.1| CG34126, isoform E [Drosophila melanogaster]	2175	82	72	54	39	41	64	49	61
M_dom_c213	gi|289741729|gb|ADD19612.1| phytoene/squalene synthetase [Glossina morsitans morsitans]	870	11	27	8	24	1	14	6	3
M_dom_c214	gi|383853237|ref|XP_003702129.1| PREDICTED: uncharacterized protein LOC100882286 [Megachile rotundata]	2789	0	37	4	7	0	0	3	1
M_dom_c215	gi|195430426|ref|XP_002063256.1| GK21487 [Drosophila willistoni]	1679	54	55	67	56	112	63	35	48
M_dom_c216	gi|148652989|ref|YP_001280082.1| AMP-dependent synthetase and ligase [Psychrobacter sp. PRwf-1]	1091	819	145	1605	610	735	691	647	278
M_dom_c217	gi|195019864|ref|XP_001985071.1| GH14705 [Drosophila grimshawi]	1399	173	179	163	144	66	100	85	90
M_dom_c218	gi|194897735|ref|XP_001978714.1| GG17522 [Drosophila erecta]	3666	194	114	193	97	85	60	64	111
M_dom_c219	gi|195153415|ref|XP_002017622.1| GL17285 [Drosophila persimilis]	2067	615	486	998	607	821	757	617	821
M_dom_c220	gi|195449515|ref|XP_002072106.1| GK22667 [Drosophila willistoni]	1901	4	163	3	29	3	10	5	26
M_dom_c221	gi|195431271|ref|XP_002063670.1| GK15792 [Drosophila willistoni]	2864	1846	803	1193	688	626	762	1086	913
M_dom_c222	gi|195016732|ref|XP_001984473.1| GH16481 [Drosophila grimshawi]	2501	34	102	27	38	19	23	12	44
M_dom_c223	gi|195062083|ref|XP_001996129.1| GH13986 [Drosophila grimshawi]	3292	117	155	71	84	63	91	64	81
M_dom_c224	gi|195355534|ref|XP_002044246.1| GM15078 [Drosophila sechellia]	4807	193	275	177	180	103	168	194	215
M_dom_c225		352	293	572	151	392	116	149	113	217
M_dom_c226	gi|195109865|ref|XP_001999502.1| GI24553 [Drosophila mojavensis]	914	34	219	38	108	11	63	32	49
M_dom_c227	gi|289740913|gb|ADD19204.1| kynurenine aminotransferase [Glossina morsitans morsitans]	1591	1306	718	925	748	1041	928	795	757
M_dom_c228	gi|21320165|gb|AAM44405.1| dihydrofolate reductase [Haematobia irritans exigua]	1209	155	502	82	111	60	77	56	122
M_dom_c229	gi|198456536|ref|XP_001360359.2| GA21372 [Drosophila pseudoobscura pseudoobscura]	3054	57	109	51	55	32	19	42	24
M_dom_c230	gi|195113643|ref|XP_002001377.1| GI22009 [Drosophila mojavensis]	1579	12	124	11	53	3	9	10	27
M_dom_c231	gi|195501219|ref|XP_002097709.1| GE24328 [Drosophila yakuba]	1083	2	2	4	1	1	2	6	1
M_dom_c232	gi|195162231|ref|XP_002021959.1| GL14387 [Drosophila persimilis]	1978	8	161	4	24	4	8	7	23
M_dom_c233	gi|405373502|ref|ZP_11028275.1| hypothetical protein A176_4836 [Chondromyces apiculatus DSM 436]	795	213	524	133	153	63	140	117	237
M_dom_c234	gi|289741253|gb|ADD19374.1| mitochondrial import inner membrane translocase subunit TIM44 [Glossina morsitans morsitans]	1562	155	149	85	73	78	52	58	76
M_dom_c235	gi|195145754|ref|XP_002013855.1| GL23168 [Drosophila persimilis]	2093	155	575	127	190	47	111	83	174
M_dom_c236	gi|195107730|ref|XP_001998461.1| GI23979 [Drosophila mojavensis]	854	47	163	47	55	24	32	39	42
M_dom_c237	gi|194870289|ref|XP_001972621.1| GG15624 [Drosophila erecta]	647	3	2	0	1	0	0	1	1
M_dom_c238	gi|195051028|ref|XP_001993017.1| GH13325 [Drosophila grimshawi]	1166	32	12	6	6	5	7	10	12
M_dom_c239	gi|195121572|ref|XP_002005294.1| GI20406 [Drosophila mojavensis]	2135	4	17	3	1	2	4	10	2
M_dom_c240	gi|289724591|gb|ADD18282.1| trypsin [Glossina morsitans morsitans]	978	7	57	11	13	1	9	13	12
M_dom_c241	gi|24649497|ref|NP_732936.1| mitochondrial Rho, isoform D [Drosophila melanogaster]	1855	243	244	167	141	128	156	137	108
M_dom_c242	gi|195115435|ref|XP_002002262.1| GI13617 [Drosophila mojavensis]	1849	95	247	84	82	44	70	65	134
M_dom_c243	gi|289743221|gb|ADD20358.1| hypothetical conserved protein [Glossina morsitans morsitans]	897	61	159	78	130	56	91	53	121
M_dom_c244	gi|224924390|gb|ACN69145.1| hypothetical conserved protein [Stomoxys calcitrans]	478	1064	721	941	932	1660	889	737	636
M_dom_c245	gi|195119149|ref|XP_002004094.1| GI19478 [Drosophila mojavensis]	1520	12	28	8	13	4	8	7	12
M_dom_c246	gi|194760465|ref|XP_001962460.1| GF14432 [Drosophila ananassae]	1687	77	153	49	60	23	35	81	103
M_dom_c247	gi|193503633|gb|ACF18605.1| cytochrome P450-28A1 [Drosophila eremophila]	1564	1773	403	368	292	909	1170	742	674
M_dom_c248	gi|157116776|ref|XP_001658630.1| hypothetical protein AaeL_AAEL007753 [Aedes aegypti]	2018	54	178	68	165	29	92	79	101
M_dom_c249	gi|198466074|ref|XP_001353884.2| GA12804 [Drosophila pseudoobscura pseudoobscura]	1465	42	258	31	52	14	40	21	47
M_dom_c250	gi|195354304|ref|XP_002043638.1| GM15407 [Drosophila sechellia]	932	13	46	12	25	8	19	22	14
M_dom_c251	gi|158294994|ref|XP_315948.4| AGAP005917-PA [Anopheles gambiae str. PEST]	1822	2	11	0	3	2	0	0	11
M_dom_c252		462	6	33	8	11	3	2	14	10
M_dom_c253	gi|195471185|ref|XP_002087886.1| GE14785 [Drosophila yakuba]	1418	25	41	26	15	26	3	58	20
M_dom_c254	gi|195402146|ref|XP_002059670.1| GJ21981 [Drosophila virilis]	2739	628	551	407	247	217	309	310	502
M_dom_c255	gi|154412515|ref|XP_001579290.1| dentin sialophosphoprotein precursor [Trichomonas vaginalis G3]	2001	15	117	11	27	1	6	12	27
M_dom_c256	gi|289741197|gb|ADD19346.1| splicing factor U2AF large subunit [Glossina morsitans morsitans]	1861	130	651	207	327	101	166	144	217
M_dom_c257	gi|195014776|ref|XP_001984079.1| GH15205 [Drosophila grimshawi]	1824	1	9	1	0	0	1	0	2
M_dom_c258	gi|195149275|ref|XP_002015583.1| GL10949 [Drosophila persimilis]	1175	982	558	2202	1172	928	902	1125	538
M_dom_c259	gi|195108529|ref|XP_001998845.1| GI24193 [Drosophila mojavensis]	729	2572	1817	4002	2781	3199	3333	1153	1245
M_dom_c260	gi|125984652|ref|XP_001356090.1| GA21252 [Drosophila pseudoobscura pseudoobscura]	903	65	315	78	205	35	115	52	147
M_dom_c261	gi|195378442|ref|XP_002047993.1| GJ11602 [Drosophila virilis]	1627	74	174	55	155	32	84	100	101
M_dom_c262	gi|20152017|gb|AAM11368.1| LD28757p [Drosophila melanogaster]	3544	55	88	42	16	19	40	22	38
M_dom_c263	gi|194769033|ref|XP_001966612.1| GF21900 [Drosophila ananassae]	1066	168	306	51	108	134	64	92	58
M_dom_c264	gi|348504950|ref|XP_003440024.1| PREDICTED: fibrillin-2-like [Oreochromis niloticus]	462	1	7151	2	162	0	9	0	645
M_dom_c265		554	9	5	6	6	1	2	0	7
M_dom_c266	gi|289724812|gb|ADD18349.1| uncharacterized conserved protein [Glossina morsitans morsitans]	1350	256	659	306	232	186	194	246	281
M_dom_c267	gi|221330117|ref|NP_001137631.1| KCNQ potassium channel, isoform C [Drosophila melanogaster]	1409	38	27	50	29	13	22	40	15
M_dom_c268	gi|195432671|ref|XP_002064340.1| GK20113 [Drosophila willistoni]	1562	16	19	17	20	6	10	18	8
M_dom_c269	gi|24649575|ref|NP_651228.1| CG5524 [Drosophila melanogaster]	2325	351	649	272	210	128	149	130	229
M_dom_c270	gi|195430914|ref|XP_002063493.1| GK21376 [Drosophila willistoni]	2634	346	266	379	258	222	183	115	114
M_dom_c271	gi|289741395|gb|ADD19445.1| Ras-related GTPase [Glossina morsitans morsitans]	921	1178	1166	1227	955	808	1024	938	1157
M_dom_c272	gi|193671814|ref|XP_001950754.1| PREDICTED: hypothetical protein LOC100159953 [Acyrthosiphon pisum]	622	0	0	0	0	0	0	0	197
M_dom_c273	gi|195327496|ref|XP_002030454.1| GM25449 [Drosophila sechellia]	3324	299	489	259	296	168	279	361	314
M_dom_c274	gi|195434110|ref|XP_002065046.1| GK14885 [Drosophila willistoni]	2029	3	90	6	32	3	17	9	12
M_dom_c275	gi|195037669|ref|XP_001990283.1| GH19253 [Drosophila grimshawi]	2869	14	13	24	21	20	34	16	4
M_dom_c276	gi|194761794|ref|XP_001963109.1| GF15777 [Drosophila ananassae]	1968	35	26	35	21	18	37	36	14
M_dom_c277	gi|195107961|ref|XP_001998562.1| GI24039 [Drosophila mojavensis]	2252	3	13	5	5	0	4	11	0
M_dom_c278	gi|195376519|ref|XP_002047044.1| GJ13210 [Drosophila virilis]	918	110	364	104	161	49	121	47	76
M_dom_c279	gi|289741813|gb|ADD19654.1| putative sugar kinase [Glossina morsitans morsitans]	1618	33	82	60	41	22	33	34	29
M_dom_c280	gi|195588609|ref|XP_002084050.1| GD14050 [Drosophila simulans]	4851	1973	342	1095	378	373	269	724	285
M_dom_c281	gi|195434128|ref|XP_002065055.1| GK14878 [Drosophila willistoni]	537	309	874	298	429	193	335	343	439
M_dom_c282	gi|390177891|ref|XP_001358532.3| GA20523 [Drosophila pseudoobscura pseudoobscura]	2453	59	111	44	25	20	35	20	52
M_dom_c283	gi|198464757|ref|XP_001353357.2| GA14347 [Drosophila pseudoobscura pseudoobscura]	1362	426	131	316	204	855	443	410	369
M_dom_c284	gi|255086869|ref|XP_002509401.1| predicted protein [Micromonas sp. RCC299]	797	719	379	314	304	147	164	271	122
M_dom_c285	gi|195122104|ref|XP_002005552.1| GI20528 [Drosophila mojavensis]	2494	8	57	11	5	4	5	4	17
M_dom_c286	gi|195452556|ref|XP_002073405.1| GK13168 [Drosophila willistoni]	2844	8	66	10	10	7	7	1	5
M_dom_c287	gi|195586452|ref|XP_002082988.1| GD24941 [Drosophila simulans]	1916	52	168	68	61	26	25	57	74
M_dom_c288	gi|289743607|gb|ADD20551.1| myosin class II heavy chain [Glossina morsitans morsitans]	3071	332	57	238	132	189	166	417	229
M_dom_c289	gi|289741439|gb|ADD19467.1| mitochondrial aspartate/glutamate carrier protein aralar/citrin [Glossina morsitans morsitans]	2016	307	340	336	442	195	265	265	307
M_dom_c290	gi|125807742|ref|XP_001360511.1| GA22061 [Drosophila pseudoobscura pseudoobscura]	1477	0	6	0	1	0	1	0	4
M_dom_c291	gi|195054543|ref|XP_001994184.1| GH14857 [Drosophila grimshawi]	551	0	0	0	0	0	0	0	0
M_dom_c292	gi|442622559|ref|NP_001260743.1| coro, isoform E [Drosophila melanogaster]	2081	132	47	94	61	70	45	63	57
M_dom_c293	gi|195113265|ref|XP_002001188.1| GI22110 [Drosophila mojavensis]	1512	136	177	124	117	69	73	80	97
M_dom_c294	gi|195350810|ref|XP_002041931.1| GM11268 [Drosophila sechellia]	636	296	80	59	73	13	12	39	32
M_dom_c295	gi|194859877|ref|XP_001969471.1| GG10121 [Drosophila erecta]	784	618	2278	468	675	363	493	407	679
M_dom_c296	gi|195126791|ref|XP_002007854.1| GI13169 [Drosophila mojavensis]	1085	5	0	0	0	2	0	0	14
M_dom_c297	gi|195124748|ref|XP_002006849.1| GI21291 [Drosophila mojavensis]	298	50620	5814	16207	6356	8750	6085	10532	5804
M_dom_c298	gi|195110023|ref|XP_001999581.1| GI23000 [Drosophila mojavensis]	1539	23	23	29	30	9	18	15	25
M_dom_c299	gi|195331612|ref|XP_002032495.1| GM26591 [Drosophila sechellia]	1990	40	24	9	4	6	6	19	5
M_dom_c300	gi|328866597|gb|EGG14980.1| mRNA-decapping enzyme 2 [Dictyostelium fasciculatum]	836	255	193	142	92	84	81	117	133
M_dom_c301	gi|15292107|gb|AAK93322.1| LD38671p [Drosophila melanogaster]	2700	63	61	137	88	46	52	65	73
M_dom_c302	gi|195120846|ref|XP_002004932.1| GI20194 [Drosophila mojavensis]	1701	5	39	1	5	1	0	2	3
M_dom_c303	gi|194748144|ref|XP_001956509.1| GF24561 [Drosophila ananassae]	2190	87	166	81	125	123	199	90	153
M_dom_c304	gi|195115172|ref|XP_002002138.1| GI17217 [Drosophila mojavensis]	3064	157	66	79	54	38	45	70	23
M_dom_c305	gi|125773943|ref|XP_001358230.1| GA20243 [Drosophila pseudoobscura pseudoobscura]	1980	1	8	1	1	2	1	3	0
M_dom_c306	gi|195109725|ref|XP_001999432.1| GI24507 [Drosophila mojavensis]	2190	21	42	26	28	7	25	15	22
M_dom_c307	gi|125983760|ref|XP_001355645.1| GA19960 [Drosophila pseudoobscura pseudoobscura]	1823	891	262	886	1098	578	611	448	409
M_dom_c308	gi|289724731|gb|ADD18324.1| glutamyl-tRNA amidotransferase subunit B [Glossina morsitans morsitans]	1566	35	161	22	83	23	34	38	49
M_dom_c309	gi|195378755|ref|XP_002048147.1| GJ11501 [Drosophila virilis]	1270	12	22	8	7	10	6	18	13
M_dom_c310	gi|194761934|ref|XP_001963146.1| GF14088 [Drosophila ananassae]	2584	126	109	115	57	83	95	108	150
M_dom_c311	gi|198450955|ref|XP_001358193.2| GA19513 [Drosophila pseudoobscura pseudoobscura]	3398	14	37	9	4	1	2	1	1
M_dom_c312	gi|195168484|ref|XP_002025061.1| GL26846 [Drosophila persimilis]	2518	802	637	778	723	722	761	655	792
M_dom_c313	gi|195398387|ref|XP_002057803.1| GJ18332 [Drosophila virilis]	786	2	20	1	4	0	0	0	0
M_dom_c314	gi|195433102|ref|XP_002064554.1| GK23762 [Drosophila willistoni]	818	8	23	21	13	8	8	15	8
M_dom_c315	gi|195121062|ref|XP_002005040.1| GI20249 [Drosophila mojavensis]	1607	103	256	126	158	95	119	125	188
M_dom_c316	gi|289743129|gb|ADD20312.1| sorting nexin 9 [Glossina morsitans morsitans]	1675	134	256	102	113	62	104	123	71
M_dom_c317	gi|195385893|ref|XP_002051639.1| GJ16686 [Drosophila virilis]	1603	70	107	109	191	91	115	47	61
M_dom_c318	gi|194752850|ref|XP_001958732.1| GF12419 [Drosophila ananassae]	1706	9	32	3	2	2	4	0	2
M_dom_c319	gi|24641722|ref|NP_572869.1| CG15743, isoform A [Drosophila melanogaster]	1493	70	202	73	88	56	77	46	88
M_dom_c320	gi|157106016|ref|XP_001649128.1| histone deacetylase [Aedes aegypti]	1428	0	67	0	10	0	6	0	12
M_dom_c321	gi|195172283|ref|XP_002026928.1| GL12738 [Drosophila persimilis]	2673	3348	1971	2195	939	1191	1266	1579	1337
M_dom_c322	gi|194759642|ref|XP_001962056.1| GF14626 [Drosophila ananassae]	1417	32	29	32	25	27	8	15	19
M_dom_c323	gi|195115569|ref|XP_002002329.1| GI13324 [Drosophila mojavensis]	2492	4	22	4	5	5	5	3	3
M_dom_c324	gi|194761678|ref|XP_001963055.1| GF14130 [Drosophila ananassae]	2568	14	11	5	5	4	5	7	1
M_dom_c325	gi|195119380|ref|XP_002004209.1| GI19728 [Drosophila mojavensis]	1967	16	57	27	36	18	35	34	21
M_dom_c326	gi|195049931|ref|XP_001992792.1| GH13469 [Drosophila grimshawi]	2590	563	159	142	174	151	164	341	184
M_dom_c327	gi|195135011|ref|XP_002011929.1| GI14301 [Drosophila mojavensis]	786	2	18	3	3	10	1	1	11
M_dom_c328	gi|195475212|ref|XP_002089878.1| GE21875 [Drosophila yakuba]	1511	260	157	221	136	190	150	183	216
M_dom_c329	gi|195133891|ref|XP_002011372.1| GI16496 [Drosophila mojavensis]	2283	43	44	41	30	20	24	23	31
M_dom_c330	gi|195352269|ref|XP_002042635.1| GM15004 [Drosophila sechellia]	1920	115	266	131	190	55	118	167	92
M_dom_c331	gi|289742105|gb|ADD19800.1| tetraspanin [Glossina morsitans morsitans]	1187	1401	315	1522	1098	958	1200	868	527
M_dom_c332	gi|195175259|ref|XP_002028375.1| GL15436 [Drosophila persimilis]	1992	109	330	66	69	27	61	77	71
M_dom_c333	gi|66824281|ref|XP_645495.1| hypothetical protein DDB_G0271670 [Dictyostelium discoideum AX4]	2177	15	24	15	10	2	2	1	11
M_dom_c334	gi|195127323|ref|XP_002008118.1| GI13321 [Drosophila mojavensis]	1906	143	135	121	67	68	53	69	70
M_dom_c335	gi|195024953|ref|XP_001985970.1| GH21107 [Drosophila grimshawi]	2097	258	395	204	115	123	91	148	157
M_dom_c336	gi|194761210|ref|XP_001962822.1| GF15632 [Drosophila ananassae]	2358	66	441	67	55	23	52	47	56
M_dom_c337	gi|195378902|ref|XP_002048220.1| GJ11467 [Drosophila virilis]	3695	40	584	53	113	43	74	46	172
M_dom_c338	gi|195392842|ref|XP_002055063.1| GJ19169 [Drosophila virilis]	4020	2153	1918	1898	1412	1173	1158	1457	1211
M_dom_c339	gi|195064281|ref|XP_001996535.1| GH23942 [Drosophila grimshawi]	2434	2	35	7	4	2	2	0	1
M_dom_c340	gi|125984370|ref|XP_001355949.1| GA17688 [Drosophila pseudoobscura pseudoobscura]	1241	268	651	343	463	245	468	295	314
M_dom_c341	gi|194903468|ref|XP_001980874.1| GG17399 [Drosophila erecta]	2435	251	510	180	153	110	133	137	148
M_dom_c342	gi|194868836|ref|XP_001972342.1| GG15477 [Drosophila erecta]	1382	32	61	9	12	4	13	9	10
M_dom_c343	gi|195399536|ref|XP_002058375.1| GJ14379 [Drosophila virilis]	1281	32	171	28	41	13	13	31	25
M_dom_c344	gi|194758916|ref|XP_001961702.1| GF15100 [Drosophila ananassae]	1460	74	167	54	85	30	49	71	61
M_dom_c345	gi|194771648|ref|XP_001967707.1| GF20517 [Drosophila ananassae]	2451	448	484	251	257	110	157	168	201
M_dom_c346	gi|195394071|ref|XP_002055669.1| GJ19490 [Drosophila virilis]	2047	101	185	71	67	27	34	63	53
M_dom_c347	gi|195133562|ref|XP_002011208.1| GI16132 [Drosophila mojavensis]	2781	36	119	18	51	6	32	40	48
M_dom_c348	gi|289740779|gb|ADD19137.1| secretory carrier membrane protein [Glossina morsitans morsitans]	1520	15	9	3	2	12	2	16	11
M_dom_c349	gi|195592066|ref|XP_002085757.1| GD12136 [Drosophila simulans]	2306	1432	323	829	387	413	388	570	279
M_dom_c350		614	10	13	6	4	2	5	5	14
M_dom_c351	gi|195450658|ref|XP_002072577.1| GK13668 [Drosophila willistoni]	810	319	2789	231	919	131	679	443	876
M_dom_c352	gi|195586108|ref|XP_002082820.1| GD11780 [Drosophila simulans]	2395	18	63	17	14	4	3	6	17
M_dom_c353	gi|195392840|ref|XP_002055062.1| GJ19004 [Drosophila virilis]	1699	12	33	6	6	4	9	9	6
M_dom_c354	gi|198475874|ref|XP_001357186.2| GA21573 [Drosophila pseudoobscura pseudoobscura]	1508	376	140	120	110	105	70	153	127
M_dom_c355	gi|198450311|ref|XP_001357928.2| GA16052 [Drosophila pseudoobscura pseudoobscura]	2180	28	361	36	71	8	35	32	57
M_dom_c356	gi|289740087|gb|ADD18791.1| mitochondrial ribosomal protein L3 [Glossina morsitans morsitans]	1253	26	101	26	56	15	32	2	21
M_dom_c357	gi|194856543|ref|XP_001968773.1| GG24316 [Drosophila erecta]	544	1700	1181	1123	1429	2306	1905	1849	1540
M_dom_c358	gi|195054981|ref|XP_001994401.1| GH16984 [Drosophila grimshawi]	2367	89	87	100	96	65	68	100	80
M_dom_c359	gi|195112804|ref|XP_002000962.1| GI22241 [Drosophila mojavensis]	1912	462	911	421	362	217	294	348	528
M_dom_c360	gi|289742749|gb|ADD20122.1| G protein beta subunit-like protein [Glossina morsitans morsitans]	1340	9	70	15	27	5	14	7	25
M_dom_c361	gi|195491489|ref|XP_002093584.1| GE21378 [Drosophila yakuba]	1991	56	173	39	34	35	31	30	71
M_dom_c362	gi|289740971|gb|ADD19233.1| yellow-f [Glossina morsitans morsitans]	1763	1498	752	1363	1335	1443	1193	413	519
M_dom_c363	gi|157125690|ref|XP_001660733.1| hypothetical protein AaeL_AAEL001996 [Aedes aegypti]	851	132	526	19	21	27	38	53	54
M_dom_c364	gi|195448018|ref|XP_002071473.1| GK25120 [Drosophila willistoni]	701	69	19	87	27	52	10	39	19
M_dom_c365	gi|195489205|ref|XP_002092638.1| GE14302 [Drosophila yakuba]	2186	61	378	107	60	47	49	45	73
M_dom_c366	gi|195392337|ref|XP_002054814.1| GJ24647 [Drosophila virilis]	1715	2	9	2	3	2	1	0	4
M_dom_c367	gi|289740187|gb|ADD18841.1| mitochondrial protein surfeit 1/SURF1/SHY1 [Glossina morsitans morsitans]	923	58	191	56	74	19	54	49	66
M_dom_c368	gi|289741993|gb|ADD19744.1| actin-related protein 87C [Glossina morsitans morsitans]	1601	404	645	340	385	199	274	412	333
M_dom_c369	gi|194873321|ref|XP_001973184.1| GG15955 [Drosophila erecta]	1695	184	684	87	118	27	61	76	201
M_dom_c370	gi|289739909|gb|ADD18702.1| mitochondrial aminomethyltransferase precursor [Glossina morsitans morsitans]	1504	55	214	169	341	296	596	133	272
M_dom_c371	gi|195117122|ref|XP_002003098.1| GI17728 [Drosophila mojavensis]	2951	86	151	79	98	36	51	72	69
M_dom_c372	gi|195022769|ref|XP_001985639.1| GH14393 [Drosophila grimshawi]	2516	48	23	30	10	30	7	50	14
M_dom_c373	gi|195114288|ref|XP_002001699.1| GI16994 [Drosophila mojavensis]	2379	206	191	220	159	139	194	182	142
M_dom_c374	gi|195394778|ref|XP_002056019.1| GJ10707 [Drosophila virilis]	1433	7	6	6	4	2	0	1	4
M_dom_c375	gi|20151467|gb|AAM11093.1| GM01221p [Drosophila melanogaster]	1158	88	42	70	44	62	34	46	14
M_dom_c376	gi|195398701|ref|XP_002057959.1| GJ15764 [Drosophila virilis]	3600	46	328	32	54	19	43	28	68
M_dom_c377	gi|194742513|ref|XP_001953747.1| GF17075 [Drosophila ananassae]	1838	861	422	788	574	551	397	420	322
M_dom_c378	gi|195115533|ref|XP_002002311.1| GI13423 [Drosophila mojavensis]	2289	32	279	22	54	5	45	13	108
M_dom_c379	gi|195170976|ref|XP_002026287.1| GL24585 [Drosophila persimilis]	2306	4	11	9	5	4	10	0	7
M_dom_c380	gi|195441583|ref|XP_002068585.1| GK20341 [Drosophila willistoni]	1797	80	57	103	69	75	57	67	29
M_dom_c381	gi|289740497|gb|ADD18996.1| putative L-carnitine dehydratase/alpha-methylacyl-CoA racemase [Glossina morsitans morsitans]	1104	22	32	12	19	13	9	6	4
M_dom_c382	gi|289739531|gb|ADD18513.1| ubiquitin C-terminal hydrolase [Glossina morsitans morsitans]	1652	41	156	42	42	23	22	27	38
M_dom_c383	gi|24647442|ref|NP_650545.2| Pak3, isoform A [Drosophila melanogaster]	2099	192	171	144	101	106	142	156	105
M_dom_c384	gi|340726857|ref|XP_003401768.1| PREDICTED: TRAF-interacting protein-like [Bombus terrestris]	2049	175	139	256	202	164	175	103	159
M_dom_c385	gi|195380039|ref|XP_002048778.1| GJ21233 [Drosophila virilis]	2092	12	39	12	6	6	5	6	12
M_dom_c386	gi|195394810|ref|XP_002056035.1| GJ10717 [Drosophila virilis]	648	10	5	13	5	13	7	14	7
M_dom_c387	gi|195489258|ref|XP_002092660.1| GE11544 [Drosophila yakuba]	4483	313	659	171	167	97	121	144	207
M_dom_c388	gi|148684427|gb|EDL16374.1| mCG145257 [Mus musculus]	773	361	162	197	120	165	117	193	187
M_dom_c389	gi|194754908|ref|XP_001959734.1| GF11892 [Drosophila ananassae]	3683	630	638	484	432	204	293	345	400
M_dom_c390	gi|195438762|ref|XP_002067301.1| GK16349 [Drosophila willistoni]	1204	25	17	17	6	3	14	3	10
M_dom_c391	gi|195036684|ref|XP_001989798.1| GH18599 [Drosophila grimshawi]	3106	98	71	61	39	32	30	49	46
M_dom_c392	gi|17137608|ref|NP_477395.1| alpha-coatomer protein, isoform A [Drosophila melanogaster]	2686	89	97	62	114	57	93	82	53
M_dom_c393	gi|195036860|ref|XP_001989886.1| GH18550 [Drosophila grimshawi]	1281	38	114	187	77	109	75	77	27
M_dom_c394	gi|194743668|ref|XP_001954322.1| GF16806 [Drosophila ananassae]	723	199	192	191	190	116	222	271	277
M_dom_c395	gi|195396569|ref|XP_002056903.1| GJ16780 [Drosophila virilis]	3025	36	89	39	20	40	45	34	45
M_dom_c396	gi|371536095|gb|AEX33292.1| putative CAAX prenyl metalloprotease [Lucilia sericata]	1422	42	48	14	20	5	16	7	14
M_dom_c397	gi|125807952|ref|XP_001360574.1| GA15652 [Drosophila pseudoobscura pseudoobscura]	2155	950	406	596	421	471	593	1433	685
M_dom_c398	gi|195389869|ref|XP_002053596.1| GJ23978 [Drosophila virilis]	1492	47	118	70	42	23	24	21	16
M_dom_c399	gi|195172710|ref|XP_002027139.1| GL20084 [Drosophila persimilis]	2911	26	207	8	52	7	12	17	54
M_dom_c400	gi|195035737|ref|XP_001989328.1| GH11666 [Drosophila grimshawi]	2099	93	394	71	207	43	95	88	132
M_dom_c401	gi|289741219|gb|ADD19357.1| nitrilase and fragile histidine triad fusion protein nitfhit [Glossina morsitans morsitans]	1612	300	389	258	241	226	200	222	180
M_dom_c402	gi|194750592|ref|XP_001957614.1| GF23941 [Drosophila ananassae]	1896	12	22	14	6	12	3	7	7
M_dom_c403	gi|195116617|ref|XP_002002850.1| GI10771 [Drosophila mojavensis]	4529	590	719	409	265	267	264	323	345
M_dom_c404	gi|289741705|gb|ADD19600.1| hypothetical conserved protein [Glossina morsitans morsitans]	1501	29	67	14	21	9	10	18	15
M_dom_c405	gi|125773081|ref|XP_001357799.1| GA18864 [Drosophila pseudoobscura pseudoobscura]	777	12	49	13	22	2	18	11	10
M_dom_c406	gi|296142197|gb|ADG96053.1| putative chemosensory binding protein [Stomoxys calcitrans]	459	438	104	601	420	680	1245	712	1005
M_dom_c407	gi|195577201|ref|XP_002078461.1| GD23445 [Drosophila simulans]	861	10	26	7	10	6	3	5	4
M_dom_c408	gi|195477699|ref|XP_002100281.1| GE16963 [Drosophila yakuba]	1567	126	304	105	135	41	99	106	158
M_dom_c409	gi|195578952|ref|XP_002079326.1| GD23892 [Drosophila simulans]	1411	805	644	427	320	204	290	433	337
M_dom_c410	gi|21355201|ref|NP_652007.1| NOP2-Sun domain family, member 2 ortholog [Drosophila melanogaster]	2323	91	522	81	261	52	150	141	191
M_dom_c411	gi|195131791|ref|XP_002010329.1| GI14741 [Drosophila mojavensis]	2802	115	132	60	72	49	42	102	81
M_dom_c412	gi|195127501|ref|XP_002008207.1| GI11942 [Drosophila mojavensis]	2140	2	13	0	2	0	2	2	0
M_dom_c413	gi|198454987|ref|XP_002137987.1| GA27518 [Drosophila pseudoobscura pseudoobscura]	2748	29	156	28	51	6	31	31	34
M_dom_c414	gi|195051670|ref|XP_001993146.1| GH13658 [Drosophila grimshawi]	2527	33	417	23	77	20	16	27	87
M_dom_c415	gi|58698860|ref|ZP_00373731.1| gag protein [Wolbachia endosymbiont of Drosophila ananassae]	1947	3363	331	172	67	63	75	865	182
M_dom_c416	gi|289741255|gb|ADD19375.1| hydroxymethylglutaryl-CoA synthase [Glossina morsitans morsitans]	1466	0	3	2	1	6	0	0	0
M_dom_c417	gi|198452247|ref|XP_001358689.2| GA22007 [Drosophila pseudoobscura pseudoobscura]	1785	51	143	66	44	28	34	62	44
M_dom_c418	gi|195436574|ref|XP_002066242.1| GK22256 [Drosophila willistoni]	1187	19	3	12	11	8	15	13	7
M_dom_c419	gi|125981069|ref|XP_001354541.1| GA17966 [Drosophila pseudoobscura pseudoobscura]	545	10837	48261	9992	26856	9535	17239	9052	14778
M_dom_c420	gi|195117082|ref|XP_002003078.1| GI17721 [Drosophila mojavensis]	1392	1810	1904	1964	1482	2456	1834	2467	2076
M_dom_c421	gi|24656973|ref|NP_647832.1| CG12006, isoform A [Drosophila melanogaster]	1573	208	215	160	108	134	147	158	173
M_dom_c422	gi|289742457|gb|ADD19976.1| spermidine synthase [Glossina morsitans morsitans]	2043	141	115	61	60	60	36	166	87
M_dom_c423	gi|270013676|gb|EFA10124.1| hypothetical protein TcasGA2_TC012304 [Tribolium castaneum]	1712	5	24	14	11	4	4	10	10
M_dom_c424	gi|195488831|ref|XP_002092479.1| GE14215 [Drosophila yakuba]	1905	34	48	29	44	16	43	55	39
M_dom_c425	gi|195151418|ref|XP_002016644.1| GL11692 [Drosophila persimilis]	1638	11	37	15	12	9	4	11	11
M_dom_c426	gi|195175493|ref|XP_002028483.1| GL24710 [Drosophila persimilis]	3337	166	284	101	172	116	176	135	263
M_dom_c427	gi|195393154|ref|XP_002055219.1| GJ19251 [Drosophila virilis]	1516	80	15	117	24	61	45	77	72
M_dom_c428	gi|195336267|ref|XP_002034763.1| GM14291 [Drosophila sechellia]	2532	149	452	90	145	70	87	81	137
M_dom_c429	gi|307197050|gb|EFN78422.1| hypothetical protein EAI_13691 [Harpegnathos saltator]	1169	262	96	130	83	68	60	88	53
M_dom_c430	gi|195052981|ref|XP_001993413.1| GH13084 [Drosophila grimshawi]	1582	3	17	2	11	0	5	1	3
M_dom_c431	gi|195108041|ref|XP_001998601.1| GI24067 [Drosophila mojavensis]	1601	500	499	765	525	503	538	614	531
M_dom_c432	gi|195124291|ref|XP_002006627.1| GI18481 [Drosophila mojavensis]	2174	35	105	13	31	7	15	3	26
M_dom_c433	gi|268637612|ref|XP_635969.2| hypothetical protein DDB_G0289971 [Dictyostelium discoideum AX4]	2767	72	346	41	58	23	29	50	207
M_dom_c434	gi|195396589|ref|XP_002056913.1| GJ16787 [Drosophila virilis]	2066	17	39	9	21	6	12	4	6
M_dom_c435	gi|195012195|ref|XP_001983522.1| GH15941 [Drosophila grimshawi]	2923	100	157	95	81	62	81	77	92
M_dom_c436	gi|195385900|ref|XP_002051642.1| GJ11159 [Drosophila virilis]	3176	7293	1778	2926	1599	1424	1370	3437	2247
M_dom_c437	gi|195376567|ref|XP_002047068.1| GJ12127 [Drosophila virilis]	2504	180	118	106	90	90	61	106	93
M_dom_c438	gi|289740851|gb|ADD19173.1| exosomal 3'-5' exoribonuclease complex subunit Rrp45 [Glossina morsitans morsitans]	1351	277	852	184	350	120	287	209	288
M_dom_c439	gi|195398201|ref|XP_002057711.1| GJ18280 [Drosophila virilis]	2405	5	428	26	41	14	18	9	74
M_dom_c440	gi|125982780|ref|XP_001355156.1| GA11438 [Drosophila pseudoobscura pseudoobscura]	1376	10	16	8	2	5	5	6	11
M_dom_c441	gi|195028590|ref|XP_001987159.1| GH21765 [Drosophila grimshawi]	1718	802	5515	1091	3467	714	1999	1319	2592
M_dom_c442	gi|194742790|ref|XP_001953883.1| GF17988 [Drosophila ananassae]	1307	94	180	94	60	28	56	39	78
M_dom_c443	gi|125772496|ref|XP_001357561.1| GA21996 [Drosophila pseudoobscura pseudoobscura]	2943	147	365	137	222	99	176	157	182
M_dom_c444	gi|195111492|ref|XP_002000312.1| GI22594 [Drosophila mojavensis]	3405	21	9	16	10	10	6	11	11
M_dom_c445	gi|194906379|ref|XP_001981363.1| GG12021 [Drosophila erecta]	2843	1	42	0	5	0	6	2	10
M_dom_c446	gi|320542461|ref|NP_001189184.1| CG42724, isoform C [Drosophila melanogaster]	2128	309	258	222	158	78	77	160	213
M_dom_c447	gi|85822201|gb|ABC84589.1| TEP2 protein [Glossina morsitans morsitans]	2019	2732	744	3330	1500	1481	1327	779	687
M_dom_c448	gi|195125099|ref|XP_002007020.1| GI12612 [Drosophila mojavensis]	1011	22	36	80	73	53	55	52	80
M_dom_c449	gi|125810886|ref|XP_001361659.1| GA17415 [Drosophila pseudoobscura pseudoobscura]	2532	868	154	492	240	240	232	335	315
M_dom_c450	gi|194902585|ref|XP_001980725.1| GG17310 [Drosophila erecta]	775	331	116	221	139	188	154	192	185
M_dom_c451	gi|289739719|gb|ADD18607.1| hypothetical conserved protein [Glossina morsitans morsitans]	1492	226	2193	739	5315	865	7687	129	7189
M_dom_c452	gi|170052069|ref|XP_001862054.1| cleavage and polyadenylation specificity factor subunit 3 [Culex quinquefasciatus]	579	1	2	1	0	0	0	0	0
M_dom_c453	gi|289741043|gb|ADD19269.1| transmembrane protein 179 [Glossina morsitans morsitans]	1204	109	119	113	81	60	85	83	64
M_dom_c454	gi|386767398|ref|NP_001246199.1| lingerer, isoform H [Drosophila melanogaster]	2003	4	9	3	2	1	4	2	0
M_dom_c455	gi|195112416|ref|XP_002000769.1| GI10409 [Drosophila mojavensis]	1295	2	9	1	2	0	0	0	0
M_dom_c456	gi|194752105|ref|XP_001958363.1| GF10882 [Drosophila ananassae]	2391	15	18	8	15	9	13	11	7
M_dom_c457	gi|195133212|ref|XP_002011033.1| GI16320 [Drosophila mojavensis]	1283	4	3	3	0	0	0	0	0
M_dom_c458	gi|198458654|ref|XP_002138568.1| GA24847 [Drosophila pseudoobscura pseudoobscura]	1714	187	1315	137	213	88	185	162	259
M_dom_c459	gi|157138613|ref|XP_001664279.1| vacuolar membrane protein pep11 [Aedes aegypti]	2263	0	3	0	0	0	0	0	0
M_dom_c460	gi|195435668|ref|XP_002065801.1| GK20240 [Drosophila willistoni]	1177	154	241	119	197	78	121	108	152
M_dom_c461	gi|194884207|ref|XP_001976187.1| GG22727 [Drosophila erecta]	3458	52	87	35	38	28	23	28	24
M_dom_c462	gi|195442332|ref|XP_002068912.1| GK18026 [Drosophila willistoni]	3628	15	27	15	15	7	9	10	10
M_dom_c463	gi|289742029|gb|ADD19762.1| arginyl-tRNA protein transferase [Glossina morsitans morsitans]	1711	48	47	46	26	31	26	24	13
M_dom_c464	gi|195130615|ref|XP_002009747.1| GI15065 [Drosophila mojavensis]	2493	111	344	88	112	22	36	67	118
M_dom_c465	gi|195055741|ref|XP_001994771.1| GH14228 [Drosophila grimshawi]	763	34	108	30	49	16	21	53	43
M_dom_c466	gi|194760268|ref|XP_001962363.1| GF14477 [Drosophila ananassae]	680	40	0	32	0	5	0	27	4
M_dom_c467	gi|195449299|ref|XP_002072013.1| GK22549 [Drosophila willistoni]	2291	9	131	6	18	3	12	5	21
M_dom_c468	gi|430376841|ref|ZP_19430974.1| type I restriction-modification system, M subunit [Moraxella macacae 0408225]	372	2	20	9	11	0	2	2	3
M_dom_c469	gi|496317|dbj|BAA04103.1| Sarcophaga pro-cathepsin B [Sarcophaga peregrina]	1309	3414	3812	5169	4705	3127	3684	3442	2736
M_dom_c470	gi|194760280|ref|XP_001962369.1| GF14475 [Drosophila ananassae]	2831	48	116	76	55	23	52	49	32
M_dom_c471	gi|194748507|ref|XP_001956686.1| GF24458 [Drosophila ananassae]	653	32	108	22	33	16	14	23	25
M_dom_c472	gi|195400102|ref|XP_002058657.1| GJ14542 [Drosophila virilis]	3368	6	403	2	78	0	32	0	134
M_dom_c473	gi|194769035|ref|XP_001966613.1| GF22270 [Drosophila ananassae]	2013	1	174	0	63	3	25	0	59
M_dom_c474	gi|195164698|ref|XP_002023183.1| GL21220 [Drosophila persimilis]	1809	27	63	14	37	6	22	12	14
M_dom_c475	gi|195392026|ref|XP_002054660.1| GJ22687 [Drosophila virilis]	1588	23	179	27	121	6	36	40	72
M_dom_c476	gi|17862204|gb|AAL39579.1| LD14125p [Drosophila melanogaster]	3402	72	516	70	129	32	58	42	134
M_dom_c477	gi|195478791|ref|XP_002100654.1| GE17180 [Drosophila yakuba]	2030	305	235	184	162	190	219	253	179
M_dom_c478	gi|195390203|ref|XP_002053758.1| GJ23171 [Drosophila virilis]	1682	5	36	1	10	1	2	0	11
M_dom_c479	gi|289743009|gb|ADD20252.1| uncharacterized conserved protein [Glossina morsitans morsitans]	3033	211	405	140	113	83	77	99	135
M_dom_c480	gi|195477343|ref|XP_002100172.1| GE16890 [Drosophila yakuba]	712	202	502	160	363	143	262	171	213
M_dom_c481	gi|195431708|ref|XP_002063870.1| GK15680 [Drosophila willistoni]	2192	574	826	525	507	836	1118	792	567
M_dom_c482	gi|195055139|ref|XP_001994478.1| GH17270 [Drosophila grimshawi]	2390	5963	1365	3336	1801	2643	2597	2811	2836
M_dom_c483	gi|289740559|gb|ADD19027.1| hypothetical protein [Glossina morsitans morsitans]	1305	35	125	21	40	31	9	9	44
M_dom_c484	gi|194755595|ref|XP_001960069.1| GF11713 [Drosophila ananassae]	1940	502	151	391	383	315	241	614	266
M_dom_c485	gi|195395720|ref|XP_002056482.1| GJ10204 [Drosophila virilis]	1403	0	8	2	0	0	1	3	3
M_dom_c486	gi|170059756|ref|XP_001865500.1| histone H3.3 type 2 [Culex quinquefasciatus]	705	12	1606	7	52	8	25	4	117
M_dom_c487	gi|194769792|ref|XP_001966985.1| GF21762 [Drosophila ananassae]	2119	245	591	189	381	127	280	332	569
M_dom_c488	gi|195170105|ref|XP_002025854.1| GL18218 [Drosophila persimilis]	1913	115	644	82	106	37	70	93	141
M_dom_c489	gi|332021604|gb|EGI61967.1| Neuronal acetylcholine receptor subunit alpha-7 [Acromyrmex echinatior]	406	0	0	0	0	0	0	0	0
M_dom_c490	gi|24762519|ref|NP_611875.1| integrator 1 [Drosophila melanogaster]	1301	8	4	0	0	1	1	1	0
M_dom_c491	gi|125777134|ref|XP_001359507.1| GA11299 [Drosophila pseudoobscura pseudoobscura]	2061	46	214	147	164	59	88	104	102
M_dom_c492	gi|170029371|ref|XP_001842566.1| conserved hypothetical protein [Culex quinquefasciatus]	2297	282	111	142	181	79	130	203	146
M_dom_c493	gi|195133580|ref|XP_002011217.1| GI16126 [Drosophila mojavensis]	1635	58	119	56	71	70	56	45	66
M_dom_c494	gi|195116000|ref|XP_002002544.1| GI12154 [Drosophila mojavensis]	2493	28	47	52	46	11	17	15	24
M_dom_c495	gi|289741233|gb|ADD19364.1| SOK1 kinase [Glossina morsitans morsitans]	1867	60	80	71	51	50	63	34	31
M_dom_c496	gi|195382245|ref|XP_002049841.1| GJ20523 [Drosophila virilis]	3297	6	49	1	13	1	4	0	8
M_dom_c497	gi|194751791|ref|XP_001958207.1| GF10807 [Drosophila ananassae]	1732	47	314	49	93	22	53	72	147
M_dom_c498	gi|289741825|gb|ADD19660.1| uncharacterized conserved protein [Glossina morsitans morsitans]	1553	268	539	216	249	103	175	220	246
M_dom_c499	gi|195381349|ref|XP_002049415.1| GJ21569 [Drosophila virilis]	2520	9	39	6	17	4	10	8	3
M_dom_c500	gi|195130375|ref|XP_002009627.1| GI15461 [Drosophila mojavensis]	2029	202	459	311	379	110	187	174	172
M_dom_c501		984	6	10	0	3	9	8	6	4
M_dom_c502	gi|1402634|dbj|BAA11812.1| insect-derived growth factor [Sarcophaga peregrina]	2114	91	139	78	92	98	134	76	82
M_dom_c503	gi|194889725|ref|XP_001977143.1| GG18863 [Drosophila erecta]	685	123	250	90	131	47	74	84	120
M_dom_c504	gi|195394328|ref|XP_002055797.1| GJ10583 [Drosophila virilis]	1493	11	136	9	11	3	15	8	32
M_dom_c505	gi|340726790|ref|XP_003401736.1| PREDICTED: hypothetical protein LOC100645102 [Bombus terrestris]	852	0	7	1	1	0	0	0	0
M_dom_c506	gi|195392604|ref|XP_002054947.1| GJ19099 [Drosophila virilis]	629	33	87	38	41	26	19	24	25
M_dom_c507	gi|195128589|ref|XP_002008745.1| GI11646 [Drosophila mojavensis]	3754	84	168	66	46	25	49	51	41
M_dom_c508	gi|195396943|ref|XP_002057088.1| GJ16891 [Drosophila virilis]	3239	1343	2660	1209	1106	656	770	1210	1284
M_dom_c509	gi|194757596|ref|XP_001961050.1| GF13676 [Drosophila ananassae]	1719	177	248	108	85	59	62	80	91
M_dom_c510	gi|195402463|ref|XP_002059824.1| GJ15028 [Drosophila virilis]	831	20	10	16	5	6	10	5	12
M_dom_c511	gi|195132837|ref|XP_002010846.1| GI21482 [Drosophila mojavensis]	2516	377	387	322	226	217	282	298	298
M_dom_c512	gi|195122666|ref|XP_002005832.1| GI20685 [Drosophila mojavensis]	788	0	0	0	0	0	1	0	0
M_dom_c513	gi|195133610|ref|XP_002011232.1| GI16419 [Drosophila mojavensis]	1520	3865	438	1719	705	1331	620	1541	965
M_dom_c514	gi|195015717|ref|XP_001984259.1| GH15109 [Drosophila grimshawi]	1735	133	291	166	145	231	227	151	222
M_dom_c515	gi|289739515|gb|ADD18505.1| isovaleryl-CoA dehydrogenase [Glossina morsitans morsitans]	1575	84	188	63	111	28	86	50	81
M_dom_c516	gi|194912240|ref|XP_001982463.1| suppressor of white-apricot [Drosophila erecta]	2876	335	102	136	76	118	123	138	134
M_dom_c517	gi|195491700|ref|XP_002093675.1| GE20630 [Drosophila yakuba]	2285	0	0	0	0	0	2	0	0
M_dom_c518	gi|195052318|ref|XP_001993279.1| GH13160 [Drosophila grimshawi]	1936	0	5	2	0	0	0	1	0
M_dom_c519	gi|195386146|ref|XP_002051765.1| GJ17172 [Drosophila virilis]	4625	16	85	21	24	12	3	19	22
M_dom_c520	gi|195452930|ref|XP_002073563.1| GK13078 [Drosophila willistoni]	2048	15	48	7	24	18	7	16	11
M_dom_c521		167	4	217	0	54	0	43	0	167
M_dom_c522	gi|322796120|gb|EFZ18696.1| hypothetical protein SINV_02557 [Solenopsis invicta]	2399	35	90	48	30	31	36	32	33
M_dom_c523	gi|195378616|ref|XP_002048079.1| GJ13763 [Drosophila virilis]	2052	81	112	69	39	40	63	83	81
M_dom_c524	gi|125810117|ref|XP_001361365.1| GA20800 [Drosophila pseudoobscura pseudoobscura]	835	2	0	3	0	0	1	0	2
M_dom_c525	gi|170030626|ref|XP_001843189.1| modifier of mdg4 [Culex quinquefasciatus]	1112	6	38	8	7	4	5	9	12
M_dom_c526	gi|125777779|ref|XP_001359725.1| GA16051 [Drosophila pseudoobscura pseudoobscura]	686	90	376	98	130	41	104	118	125
M_dom_c527	gi|157111540|ref|XP_001651610.1| hypothetical protein AaeL_AAEL000923 [Aedes aegypti]	1203	16	539	1	118	4	37	4	138
M_dom_c528	gi|194880457|ref|XP_001974441.1| GG21743 [Drosophila erecta]	2793	124	165	7	10	10	3	63	69
M_dom_c529	gi|289741201|gb|ADD19348.1| d-ribulose-5-phosphate 3-epimerase [Glossina morsitans morsitans]	754	5	12	2	20	3	11	6	10
M_dom_c530	gi|195397674|ref|XP_002057453.1| GJ18138 [Drosophila virilis]	975	9	25	2	7	2	2	2	8
M_dom_c531	gi|195455296|ref|XP_002074655.1| GK23188 [Drosophila willistoni]	502	21	96	18	24	4	15	7	47
M_dom_c532	gi|194901216|ref|XP_001980148.1| GG16981 [Drosophila erecta]	1992	21	72	15	20	4	5	4	12
M_dom_c533	gi|346721623|gb|AEO50700.1| superoxide dismutase 1 [Musca domestica]	914	482	465	455	285	103	221	277	249
M_dom_c534	gi|195161109|ref|XP_002021412.1| GL24818 [Drosophila persimilis]	3194	342	1337	338	380	160	297	221	442
M_dom_c535	gi|195383260|ref|XP_002050344.1| GJ20263 [Drosophila virilis]	1378	41	29	10	12	10	10	10	3
M_dom_c536	gi|194769898|ref|XP_001967038.1| GF21836 [Drosophila ananassae]	2595	2	7	1	4	2	1	2	7
M_dom_c537	gi|195021769|ref|XP_001985457.1| GH17073 [Drosophila grimshawi]	1763	80	47	34	24	8	14	30	25
M_dom_c538	gi|194764414|ref|XP_001964325.1| GF21495 [Drosophila ananassae]	1444	62	181	34	75	35	65	56	51
M_dom_c539	gi|289741421|gb|ADD19458.1| hypothetical conserved protein [Glossina morsitans morsitans]	836	0	5	0	0	0	0	0	0
M_dom_c540	gi|195019503|ref|XP_001984995.1| GH16808 [Drosophila grimshawi]	2578	3	126	3	16	0	6	3	19
M_dom_c541	gi|390179387|ref|XP_003736887.1| GA15535, isoform B [Drosophila pseudoobscura pseudoobscura]	3088	18	41	42	53	23	40	45	30
M_dom_c542	gi|154344449|ref|XP_001568166.1| proteophosphoglycan ppg4 [Leishmania braziliensis MHOM/BR/75/M2904]	1712	3	5	0	0	0	0	1	3
M_dom_c543	gi|289743605|gb|ADD20550.1| hypothetical conserved protein [Glossina morsitans morsitans]	822	3	114	1	42	1	5	3	26
M_dom_c544	gi|195472056|ref|XP_002088318.1| GE18504 [Drosophila yakuba]	3970	82	402	32	142	35	85	57	148
M_dom_c545	gi|195135439|ref|XP_002012140.1| GI16808 [Drosophila mojavensis]	2823	115	301	106	83	77	71	78	88
M_dom_c546	gi|195385472|ref|XP_002051429.1| GJ12292 [Drosophila virilis]	2589	22	39	14	11	6	24	14	24
M_dom_c547	gi|34924891|sp|Q26643.1|TRF_SARPE RecName: Full=Transferrin; Flags: Precursor	1502	63	49	388	109	64	78	3	19
M_dom_c548	gi|289740963|gb|ADD19229.1| p53-mediated apoptosis protein EI24/PIG8 [Glossina morsitans morsitans]	1237	22	15	12	20	6	11	23	8
M_dom_c549	gi|289741637|gb|ADD19566.1| Ras-related small GTPase rho type [Glossina morsitans morsitans]	2337	127	226	134	109	95	107	132	127
M_dom_c550	gi|125777311|ref|XP_001359565.1| GA20891 [Drosophila pseudoobscura pseudoobscura]	1644	113	543	129	215	55	158	74	140
M_dom_c551	gi|157129908|ref|XP_001661812.1| WAP four-disulfide core domain protein 2 precursor, putative [Aedes aegypti]	730	45	14	164	126	53	76	29	39
M_dom_c552	gi|194754453|ref|XP_001959509.1| GF12910 [Drosophila ananassae]	1686	3	18	3	1	0	1	0	1
M_dom_c553	gi|195376049|ref|XP_002046809.1| GJ12284 [Drosophila virilis]	1646	237	131	216	224	146	199	154	115
M_dom_c554	gi|195484560|ref|XP_002090744.1| GE12631 [Drosophila yakuba]	1014	28	157	31	52	25	34	43	31
M_dom_c555	gi|195035269|ref|XP_001989100.1| GH11536 [Drosophila grimshawi]	459	2516	2538	2279	2236	3646	3181	2560	2240
M_dom_c556	gi|289741401|gb|ADD19448.1| phosphoglucomutase [Glossina morsitans morsitans]	1888	2	4	14	15	10	19	9	5
M_dom_c557	gi|194880716|ref|XP_001974508.1| GG21783 [Drosophila erecta]	2342	111	141	56	79	19	31	42	62
M_dom_c558	gi|198452023|ref|XP_001358592.2| GA21058 [Drosophila pseudoobscura pseudoobscura]	1486	317	255	392	232	188	184	194	236
M_dom_c559	gi|195108849|ref|XP_001999005.1| GI24276 [Drosophila mojavensis]	2552	3	8	6	10	4	4	3	12
M_dom_c560	gi|194758325|ref|XP_001961412.1| GF14957 [Drosophila ananassae]	2446	157	309	101	109	61	88	101	113
M_dom_c561	gi|195127341|ref|XP_002008127.1| GI13326 [Drosophila mojavensis]	3335	4	52	2	7	3	2	8	14
M_dom_c562	gi|195112172|ref|XP_002000650.1| GI10352 [Drosophila mojavensis]	771	49	225	41	54	19	48	36	64
M_dom_c563	gi|194754729|ref|XP_001959647.1| GF12973 [Drosophila ananassae]	2801	116	107	54	30	37	26	55	44
M_dom_c564	gi|289743719|gb|ADD20607.1| filamin alpha [Glossina morsitans morsitans]	2064	100	30	18	26	33	48	21	22
M_dom_c565	gi|195425534|ref|XP_002061054.1| GK10733 [Drosophila willistoni]	1778	63	68	68	58	63	36	26	41
M_dom_c566	gi|348524274|ref|XP_003449648.1| PREDICTED: hypothetical protein LOC100692451 [Oreochromis niloticus]	417	11	13	5	7	2	3	6	10
M_dom_c567	gi|195428928|ref|XP_002062517.1| GK17579 [Drosophila willistoni]	3132	17	63	27	8	22	24	41	43
M_dom_c568	gi|195155660|ref|XP_002018719.1| GL25798 [Drosophila persimilis]	2342	28	203	10	31	8	12	17	18
M_dom_c569	gi|195447584|ref|XP_002071279.1| GK25707 [Drosophila willistoni]	1539	12	56	19	24	1	17	11	34
M_dom_c570	gi|289740819|gb|ADD19157.1| NICE-3 family protein [Glossina morsitans morsitans]	1258	94	176	89	71	92	107	115	81
M_dom_c571	gi|145519948|ref|XP_001445835.1| hypothetical protein [Paramecium tetraurelia strain d4-2]	181	10	16	2	2	2	3	3	6
M_dom_c572	gi|195335868|ref|XP_002034585.1| GM19831 [Drosophila sechellia]	1726	387	365	259	166	174	175	174	188
M_dom_c573	gi|134075681|emb|CAK96573.1| unnamed protein product [Aspergillus niger]	995	12	47	18	25	5	86	5	57
M_dom_c574	gi|195332339|ref|XP_002032856.1| GM21003 [Drosophila sechellia]	1663	232	244	244	123	169	155	153	76
M_dom_c575		1364	1	3	1	1	0	2	0	0
M_dom_c576	gi|195444208|ref|XP_002069763.1| GK11397 [Drosophila willistoni]	849	0	10	4	10	1	0	2	3
M_dom_c577	gi|24584700|ref|NP_724003.1| myosin heavy chain, isoform F [Drosophila melanogaster]	2408	343	105	312	211	744	419	331	360
M_dom_c578	gi|125809323|ref|XP_001361075.1| GA17945 [Drosophila pseudoobscura pseudoobscura]	1666	173	296	239	287	133	222	180	171
M_dom_c579	gi|195116169|ref|XP_002002628.1| GI11716 [Drosophila mojavensis]	1806	81	120	47	42	30	22	36	49
M_dom_c580	gi|195112477|ref|XP_002000799.1| GI10429 [Drosophila mojavensis]	1584	16	10	12	13	4	6	8	10
M_dom_c581	gi|195428461|ref|XP_002062291.1| GK16744 [Drosophila willistoni]	3142	2051	822	2162	961	2323	2015	2780	2127
M_dom_c582	gi|20129007|ref|NP_572662.1| CG1637, isoform C [Drosophila melanogaster]	1546	97	157	115	120	61	82	69	55
M_dom_c583	gi|289739559|gb|ADD18527.1| mitogen-activated protein kinase kinase MKK3/MKK6 [Glossina morsitans morsitans]	2150	184	253	228	216	239	224	220	279
M_dom_c584	gi|442615440|ref|NP_001259317.1| CG42593, isoform B [Drosophila melanogaster]	3385	61	58	39	23	14	31	25	19
M_dom_c585	gi|289739741|gb|ADD18618.1| hypothetical protein [Glossina morsitans morsitans]	1999	22	14	17	14	18	14	13	3
M_dom_c586	gi|325262484|ref|ZP_08129221.1| glycerophosphodiester phosphodiesterase family protein [Clostridium sp. D5]	228	22	5	217	125	370	220	292	268
M_dom_c587	gi|198449589|ref|XP_001357633.2| GA20694 [Drosophila pseudoobscura pseudoobscura]	1944	111	206	60	76	50	61	61	110
M_dom_c588	gi|195377656|ref|XP_002047604.1| GJ11842 [Drosophila virilis]	1583	19	50	18	33	11	11	11	15
M_dom_c589	gi|195149141|ref|XP_002015516.1| GL11118 [Drosophila persimilis]	1455	150	174	161	212	153	304	120	196
M_dom_c590	gi|289742799|gb|ADD20147.1| solute carrier family 2 [Glossina morsitans morsitans]	2980	657	348	1045	584	708	858	1209	772
M_dom_c591	gi|195437430|ref|XP_002066643.1| GK24458 [Drosophila willistoni]	993	881	173	664	303	433	411	477	403
M_dom_c592	gi|195028895|ref|XP_001987310.1| GH21850 [Drosophila grimshawi]	887	1	3	1	1	0	1	2	2
M_dom_c593	gi|195429986|ref|XP_002063038.1| GK21595 [Drosophila willistoni]	1682	8	6	10	4	2	1	2	2
M_dom_c594	gi|166998036|emb|CAP78905.1| succinic semialdehyde dehydrogenase [Lucilia cuprina]	1949	87	191	90	112	76	96	75	80
M_dom_c595	gi|312378116|gb|EFR24774.1| hypothetical protein AND_10414 [Anopheles darlingi]	3843	138	175	132	112	78	98	119	161
M_dom_c596	gi|195149145|ref|XP_002015518.1| GL10977 [Drosophila persimilis]	548	50	202	96	84	60	60	65	118
M_dom_c597	gi|195326581|ref|XP_002030004.1| GM25215 [Drosophila sechellia]	2595	138	242	110	142	81	118	169	179
M_dom_c598	gi|195430418|ref|XP_002063252.1| GK21489 [Drosophila willistoni]	1973	7	54	7	5	2	10	8	4
M_dom_c599	gi|403333062|gb|EJY65599.1| hypothetical protein OXYTRI_14247 [Oxytricha trifallax]	863	560153	326003	267684	208365	294583	210283	267844	265055
M_dom_c600	gi|195448903|ref|XP_002071864.1| GK24929 [Drosophila willistoni]	2711	68	167	63	61	44	65	54	70
M_dom_c601	gi|170035820|ref|XP_001845765.1| paramyosin, long form [Culex quinquefasciatus]	842	1523	1149	3759	1812	1008	984	759	549
M_dom_c602	gi|195036894|ref|XP_001989903.1| GH18538 [Drosophila grimshawi]	1763	113	276	99	104	47	59	59	102
M_dom_c603	gi|158291366|ref|XP_312881.4| AGAP003183-PA [Anopheles gambiae str. PEST]	1472	40	98	25	54	7	18	40	19
M_dom_c604	gi|170046882|ref|XP_001850974.1| conserved hypothetical protein [Culex quinquefasciatus]	1795	1	4	2	0	0	0	0	3
M_dom_c605	gi|281361403|ref|NP_731305.2| CG11984, isoform D [Drosophila melanogaster]	1439	423	332	243	143	197	123	188	186
M_dom_c606		205	85	56	84	85	36	54	68	27
M_dom_c607	gi|1709741|sp|Q11208.1|PARP_SARPE RecName: Full=Poly [ADP-ribose] polymerase; Short=PARP; AltName: Full=NAD(+) ADP-ribosyltransferase; Short=ADPRT; AltName: Full=Poly[ADP-ribose] synthase	3118	151	335	110	117	38	70	76	151
M_dom_c608		689	36	22	13	10	2	5	5	7
M_dom_c609	gi|170037043|ref|XP_001846370.1| phd finger domain [Culex quinquefasciatus]	1578	10	30	6	13	1	12	0	4
M_dom_c610		759	19	52	25	30	27	23	31	36
M_dom_c611	gi|289743353|gb|ADD20424.1| carbon-nitrogen hydrolase [Glossina morsitans morsitans]	1522	41	13	18	33	27	35	10	39
M_dom_c612	gi|294995292|ref|ZP_06800983.1| hypothetical protein Mtub2_12463 [Mycobacterium tuberculosis 210]	627	260	91	445	174	157	94	342	143
M_dom_c613	gi|289739833|gb|ADD18664.1| putative membrane protein [Glossina morsitans morsitans]	2076	1008	585	530	482	383	429	620	465
M_dom_c614	gi|328711363|ref|XP_001946669.2| PREDICTED: zinc finger protein 845-like [Acyrthosiphon pisum]	1688	32	44	27	21	7	8	8	23
M_dom_c615	gi|125977878|ref|XP_001352972.1| GA21296 [Drosophila pseudoobscura pseudoobscura]	1747	0	2	0	0	0	0	1	0
M_dom_c616	gi|24648714|ref|NP_732622.1| modifier of mdg4, isoform G [Drosophila melanogaster]	743	11	50	6	12	5	6	9	12
M_dom_c617	gi|194864660|ref|XP_001971048.1| GG14642 [Drosophila erecta]	2354	45	116	30	20	8	17	15	32
M_dom_c618	gi|289741491|gb|ADD19493.1| glucose dehydrogenase [Glossina morsitans morsitans]	2052	62	6	43	20	5	12	24	4
M_dom_c619	gi|194897089|ref|XP_001978588.1| GG17597 [Drosophila erecta]	1396	195	352	200	226	106	144	92	103
M_dom_c620	gi|195125740|ref|XP_002007334.1| GI12437 [Drosophila mojavensis]	1768	326	572	304	213	244	255	267	333
M_dom_c621	gi|195030472|ref|XP_001988092.1| GH10979 [Drosophila grimshawi]	2459	33	14	9	18	4	3	18	8
M_dom_c622	gi|194768725|ref|XP_001966462.1| GF21987 [Drosophila ananassae]	4280	1350	530	911	1034	2993	2018	1569	2050
M_dom_c623	gi|195452092|ref|XP_002073209.1| GK13273 [Drosophila willistoni]	1761	7	15	2	4	2	6	8	2
M_dom_c624	gi|157104868|ref|XP_001648609.1| zinc finger protein [Aedes aegypti]	2530	38	78	33	26	13	14	21	11
M_dom_c625	gi|194863244|ref|XP_001970347.1| GG10578 [Drosophila erecta]	1662	128	20	37	20	73	79	27	31
M_dom_c626	gi|195349137|ref|XP_002041103.1| GM15225 [Drosophila sechellia]	2623	94	195	94	93	50	46	65	104
M_dom_c627	gi|195474019|ref|XP_002089289.1| GE19033 [Drosophila yakuba]	3251	1	26	0	3	0	2	0	6
M_dom_c628	gi|145477925|ref|XP_001424985.1| hypothetical protein [Paramecium tetraurelia strain d4-2]	539	33	70	233	564	1355	1855	152	1694
M_dom_c629	gi|195117596|ref|XP_002003333.1| GI23099 [Drosophila mojavensis]	2201	277	321	182	153	185	174	163	176
M_dom_c630	gi|195019893|ref|XP_001985077.1| GH16858 [Drosophila grimshawi]	1718	102	120	80	87	60	69	60	80
M_dom_c631	gi|198468839|ref|XP_002134138.1| GA22224 [Drosophila pseudoobscura pseudoobscura]	1817	6	32	7	7	1	3	7	14
M_dom_c632	gi|189242322|ref|XP_001811280.1| PREDICTED: similar to polyprotein [Tribolium castaneum]	1002	40	8	17	3	7	2	1	5
M_dom_c633	gi|157115228|ref|XP_001658154.1| hypothetical protein AaeL_AAEL007133 [Aedes aegypti]	810	0	6	1	2	0	2	0	1
M_dom_c634	gi|195486734|ref|XP_002091631.1| GE13767 [Drosophila yakuba]	1787	418	294	430	175	194	184	306	282
M_dom_c635	gi|194749933|ref|XP_001957390.1| GF24070 [Drosophila ananassae]	2634	10	64	9	26	5	9	21	13
M_dom_c636	gi|148277633|ref|NP_001091684.1| adenosine deaminase acting on RNA [Apis mellifera]	3012	0	39	2	5	2	3	0	7
M_dom_c637	gi|195355086|ref|XP_002044024.1| GM21583 [Drosophila sechellia]	637	0	2	1	0	0	2	0	0
M_dom_c638	gi|157120936|ref|XP_001653713.1| zinc finger protein, putative [Aedes aegypti]	1432	13	22	10	6	6	3	3	15
M_dom_c639	gi|289739443|gb|ADD18469.1| uncharacterized conserved protein [Glossina morsitans morsitans]	894	6	17	0	3	0	3	0	1
M_dom_c640	gi|195400751|ref|XP_002058979.1| GJ15245 [Drosophila virilis]	1815	3725	1092	4676	1688	2459	1583	2758	1910
M_dom_c641		655	14338	48458	4050	15379	3385	9374	4677	10592
M_dom_c642	gi|386769981|ref|NP_001246121.1| CG43346, isoform A [Drosophila melanogaster]	917	353	177	475	343	249	286	405	343
M_dom_c643	gi|402579030|gb|EJW72983.1| hypothetical protein WUBG_16108 [Wuchereria bancrofti]	778	761	379	513	234	248	277	365	360
M_dom_c644	gi|289742401|gb|ADD19948.1| RNA-binding protein musashi [Glossina morsitans morsitans]	1303	5	17	8	7	4	3	4	5
M_dom_c645	gi|289743181|gb|ADD20338.1| DHHC-type Zn-finger protein [Glossina morsitans morsitans]	2659	175	1041	129	217	65	84	110	235
M_dom_c646	gi|195454579|ref|XP_002074306.1| GK18450 [Drosophila willistoni]	961	33	13	20	18	19	17	26	6
M_dom_c647	gi|195435804|ref|XP_002065869.1| GK20514 [Drosophila willistoni]	2322	303	194	160	132	130	191	251	201
M_dom_c648	gi|194753608|ref|XP_001959102.1| GF12712 [Drosophila ananassae]	1858	22	30	27	21	10	12	10	4
M_dom_c649	gi|195015721|ref|XP_001984260.1| GH15108 [Drosophila grimshawi]	2042	95	125	66	39	18	17	32	28
M_dom_c650	gi|254480748|ref|ZP_05093995.1| ABC-2 type transporter superfamily protein [marine gamma proteobacterium HTCC2148]	391	62	19	409	98	364	218	312	123
M_dom_c651	gi|195129047|ref|XP_002008970.1| GI11516 [Drosophila mojavensis]	471	1	0	3	2	0	0	2	2
M_dom_c652	gi|195486242|ref|XP_002091422.1| GE13643 [Drosophila yakuba]	3629	94	747	54	144	54	74	80	206
M_dom_c653	gi|194752155|ref|XP_001958388.1| GF23543 [Drosophila ananassae]	2292	242	1010	140	264	70	237	247	444
M_dom_c654	gi|194762167|ref|XP_001963228.1| GF14047 [Drosophila ananassae]	3064	41	144	39	42	19	27	43	69
M_dom_c655	gi|194884147|ref|XP_001976157.1| GG20153 [Drosophila erecta]	1601	75	187	140	246	57	238	216	286
M_dom_c656	gi|194747605|ref|XP_001956242.1| GF24695 [Drosophila ananassae]	1782	104	103	73	46	61	34	54	42
M_dom_c657	gi|195169053|ref|XP_002025342.1| GL12181 [Drosophila persimilis]	3013	169	120	203	162	152	161	263	101
M_dom_c658	gi|195114218|ref|XP_002001664.1| GI15735 [Drosophila mojavensis]	1156	4	1	1	3	0	0	0	7
M_dom_c659	gi|195123550|ref|XP_002006268.1| GI20950 [Drosophila mojavensis]	1418	6	19	3	4	3	4	9	16
M_dom_c660	gi|195125411|ref|XP_002007172.1| GI12529 [Drosophila mojavensis]	2915	873	1642	542	454	285	390	497	771
M_dom_c661	gi|21464380|gb|AAM51993.1| RE10888p [Drosophila melanogaster]	1748	162	203	123	88	62	70	91	62
M_dom_c662	gi|195402625|ref|XP_002059905.1| vlc [Drosophila virilis]	1835	113	141	51	24	29	17	27	46
M_dom_c663	gi|194763439|ref|XP_001963840.1| GF21234 [Drosophila ananassae]	2212	1	23	2	6	0	3	2	10
M_dom_c664	gi|195453973|ref|XP_002074027.1| GK14418 [Drosophila willistoni]	2886	150	1166	119	230	51	166	94	309
M_dom_c665	gi|195427155|ref|XP_002061644.1| GK17076 [Drosophila willistoni]	929	2	3	1	0	2	2	0	0
M_dom_c666	gi|195443760|ref|XP_002069562.1| GK11508 [Drosophila willistoni]	3852	514	563	361	376	214	292	404	370
M_dom_c667	gi|195438760|ref|XP_002067300.1| GK16255 [Drosophila willistoni]	3407	31	168	30	53	15	35	27	30
M_dom_c668	gi|289741405|gb|ADD19450.1| autophagy-specific 7 [Glossina morsitans morsitans]	1776	12	36	19	18	15	25	18	17
M_dom_c669	gi|289741393|gb|ADD19444.1| hypothetical protein [Glossina morsitans morsitans]	1542	14	12	11	7	12	5	6	2
M_dom_c670	gi|194768254|ref|XP_001966228.1| GF19563 [Drosophila ananassae]	2669	354	284	285	156	105	98	182	137
M_dom_c671	gi|195119630|ref|XP_002004333.1| GI19874 [Drosophila mojavensis]	2062	0	79	1	18	2	5	3	24
M_dom_c672	gi|195049622|ref|XP_001992754.1| GH24934 [Drosophila grimshawi]	2256	176	612	186	250	108	228	278	405
M_dom_c673	gi|289742265|gb|ADD19880.1| cytochrome P450 [Glossina morsitans morsitans]	1114	39	13	5	5	11	13	6	4
M_dom_c674	gi|17137610|ref|NP_477396.1| homer, isoform A [Drosophila melanogaster]	1503	8	10	6	0	0	2	6	3
M_dom_c675		616	314	170	19	24	5	19	41	45
M_dom_c676	gi|289739379|gb|ADD18437.1| hypothetical conserved protein [Glossina morsitans morsitans]	2885	537	144	328	159	215	158	184	157
M_dom_c677	gi|350422599|ref|XP_003493223.1| PREDICTED: hypothetical protein LOC100742354 [Bombus impatiens]	906	32	27	21	22	7	16	26	6
M_dom_c678	gi|125807109|ref|XP_001360268.1| GA15456 [Drosophila pseudoobscura pseudoobscura]	1791	3038	1882	3168	2259	1975	1694	2874	1740
M_dom_c679	gi|194749825|ref|XP_001957337.1| GF10368 [Drosophila ananassae]	1678	125	17	65	24	17	20	33	32
M_dom_c680	gi|194758940|ref|XP_001961714.1| GF14794 [Drosophila ananassae]	2527	147	43	156	38	97	57	163	65
M_dom_c681	gi|289740631|gb|ADD19063.1| mitochondrial F1F0-ATP synthase subunit delta/ATP16 [Glossina morsitans morsitans]	781	1490	1281	801	1316	2070	1729	1358	1343
M_dom_c682	gi|195153601|ref|XP_002017713.1| GL17156 [Drosophila persimilis]	4074	4012	2018	5596	2346	1009	1122	183	171
M_dom_c683	gi|289742803|gb|ADD20149.1| acyl-CoA synthetase [Glossina morsitans morsitans]	4029	1118	1216	826	643	653	690	945	701
M_dom_c684	gi|442626404|ref|NP_001036341.2| homer, isoform E [Drosophila melanogaster]	1024	15	18	25	2	8	4	6	7
M_dom_c685	gi|195125804|ref|XP_002007365.1| GI12425 [Drosophila mojavensis]	2027	37	52	29	32	7	17	26	27
M_dom_c686	gi|194744331|ref|XP_001954648.1| GF18377 [Drosophila ananassae]	1564	58	121	111	90	86	112	75	66
M_dom_c687	gi|195335870|ref|XP_002034586.1| GM21958 [Drosophila sechellia]	1858	20	10	20	8	23	19	19	12
M_dom_c688	gi|195448230|ref|XP_002071567.1| GK25866 [Drosophila willistoni]	2381	320	405	229	197	134	148	187	149
M_dom_c689	gi|195175601|ref|XP_002028524.1| GL15772 [Drosophila persimilis]	1363	616	143	299	156	168	126	351	125
M_dom_c690	gi|289741627|gb|ADD19561.1| innexin inx7 [Glossina morsitans morsitans]	1409	50	12	23	10	12	13	14	20
M_dom_c691		152	42	15	10	1	2	6	12	11
M_dom_c692	gi|195328605|ref|XP_002031005.1| GM25748 [Drosophila sechellia]	1975	16	20	12	7	1	7	4	10
M_dom_c693	gi|195109831|ref|XP_001999485.1| GI24536 [Drosophila mojavensis]	2296	80	176	73	67	61	58	68	78
M_dom_c694	gi|125986251|ref|XP_001356889.1| GA10459 [Drosophila pseudoobscura pseudoobscura]	1327	254	194	197	276	129	187	166	133
M_dom_c695	gi|195012298|ref|XP_001983573.1| GH15505 [Drosophila grimshawi]	2506	3	49	4	5	2	0	7	2
M_dom_c696	gi|289740553|gb|ADD19024.1| amino acid transporter protein [Glossina morsitans morsitans]	2095	53	30	60	100	21	43	65	34
M_dom_c697	gi|195388794|ref|XP_002053064.1| GJ23540 [Drosophila virilis]	754	2	4	1	0	1	1	0	0
M_dom_c698	gi|289741533|gb|ADD19514.1| copper transporter [Glossina morsitans morsitans]	1115	8	4	6	15	3	11	9	18
M_dom_c699	gi|221115600|ref|XP_002165924.1| PREDICTED: homologous-pairing protein 2 homolog [Hydra magnipapillata]	1094	2	15	0	4	0	2	0	0
M_dom_c700	gi|289740773|gb|ADD19134.1| uncharacterized conserved protein [Glossina morsitans morsitans]	2018	6	25	5	6	1	2	2	9
M_dom_c701	gi|195430210|ref|XP_002063149.1| GK21536 [Drosophila willistoni]	2369	36	39	19	8	11	15	25	33
M_dom_c702	gi|125773235|ref|XP_001357876.1| GA20023 [Drosophila pseudoobscura pseudoobscura]	1884	30	69	29	70	44	21	23	49
M_dom_c703	gi|195327827|ref|XP_002030619.1| GM24476 [Drosophila sechellia]	792	39	15	51	22	27	12	9	9
M_dom_c704	gi|73853372|gb|AAZ86757.1| LD18215p [Drosophila melanogaster]	2506	503	574	450	444	198	291	303	252
M_dom_c705	gi|194753017|ref|XP_001958815.1| GF12371 [Drosophila ananassae]	1886	14	51	15	12	0	10	13	14
M_dom_c706	gi|194766654|ref|XP_001965439.1| GF22449 [Drosophila ananassae]	822	10	2	4	10	8	6	9	14
M_dom_c707	gi|89266874|emb|CAJ83867.1| novel protein [Xenopus (Silurana) tropicalis]	1992	306	60	548	181	534	632	214	226
M_dom_c708	gi|289742849|gb|ADD20172.1| lanthionine synthetase C-like protein 1 [Glossina morsitans morsitans]	1961	12	10	14	13	10	9	1	5
M_dom_c709	gi|168702079|ref|ZP_02734356.1| hypothetical protein GobsU_21305 [Gemmata obscuriglobus UQM 2246]	372	61	6	29	6	18	7	26	22
M_dom_c710	gi|440491502|gb|ELQ74139.1| RNA-directed DNA polymerase, Non LTR Retrotransposon [Trachipleistophora hominis]	3060	225	34	131	58	21	20	85	42
M_dom_c711	gi|194761598|ref|XP_001963016.1| GF14147 [Drosophila ananassae]	1082	111	123	160	125	305	209	229	119
M_dom_c712	gi|24642561|ref|NP_573135.1| CG9784, isoform A [Drosophila melanogaster]	2204	84	109	62	51	42	47	91	59
M_dom_c713	gi|225712314|gb|ACO12003.1| Transposable element Tc3 transposase [Lepeophtheirus salmonis]	402	0	0	0	0	0	0	0	0
M_dom_c714	gi|289742491|gb|ADD19993.1| hypothetical conserved protein [Glossina morsitans morsitans]	2060	4	8	8	4	5	2	0	1
M_dom_c715	gi|289742733|gb|ADD20114.1| hypothetical protein [Glossina morsitans morsitans]	582	5	1	2	1	0	0	0	1
M_dom_c716	gi|432953424|ref|XP_004085388.1| PREDICTED: zinc finger protein 26-like, partial [Oryzias latipes]	2406	26	68	25	14	22	13	6	30
M_dom_c717	gi|195133694|ref|XP_002011274.1| GI16439 [Drosophila mojavensis]	3439	208	445	103	133	63	103	61	102
M_dom_c718	gi|158259593|dbj|BAF85755.1| unnamed protein product [Homo sapiens]	4296	269	200	212	225	170	283	328	177
M_dom_c719	gi|28317125|gb|AAO39581.1| LD28528p [Drosophila melanogaster]	740	20	25	41	26	17	18	22	15
M_dom_c720	gi|161078130|ref|NP_001097723.1| CG8176, isoform C [Drosophila melanogaster]	2284	32	39	45	18	42	22	17	27
M_dom_c721	gi|194766079|ref|XP_001965152.1| GF23678 [Drosophila ananassae]	1642	33	35	29	44	17	67	17	19
M_dom_c722	gi|294995292|ref|ZP_06800983.1| hypothetical protein Mtub2_12463 [Mycobacterium tuberculosis 210]	698	404	132	296	115	151	93	136	115
M_dom_c723	gi|125985317|ref|XP_001356422.1| GA15465 [Drosophila pseudoobscura pseudoobscura]	2339	2	11	3	9	0	5	1	6
M_dom_c724	gi|20129377|ref|NP_609222.1| lethal (2) k12914 [Drosophila melanogaster]	330	693	1295	606	709	405	795	594	964
M_dom_c725	gi|289740495|gb|ADD18995.1| SCF ubiquitin ligase skp1 component [Glossina morsitans morsitans]	1075	594	741	796	703	631	597	546	608
M_dom_c726	gi|195378202|ref|XP_002047873.1| GJ11690 [Drosophila virilis]	1111	3	5	4	5	3	3	4	6
M_dom_c727	gi|195453685|ref|XP_002073895.1| GK12904 [Drosophila willistoni]	3021	293	554	188	197	137	150	149	166
M_dom_c728	gi|195108157|ref|XP_001998659.1| GI23513 [Drosophila mojavensis]	964	14	11	5	2	3	1	5	7
M_dom_c729	gi|195441041|ref|XP_002068340.1| GK25332 [Drosophila willistoni]	3390	145	582	107	124	58	80	68	203
M_dom_c730	gi|195384914|ref|XP_002051157.1| GJ14606 [Drosophila virilis]	1069	3	249	5	54	1	16	1	22
M_dom_c731	gi|21309815|gb|AAL87009.1| BPTI-like serine protease inhibitor [Haematobia irritans irritans]	599	493	224	401	515	145	166	417	287
M_dom_c732	gi|195116771|ref|XP_002002925.1| GI17641 [Drosophila mojavensis]	1015	1005	303	634	290	299	348	296	259
M_dom_c733	gi|195133050|ref|XP_002010952.1| GI16279 [Drosophila mojavensis]	2002	123	257	130	108	46	46	83	109
M_dom_c734	gi|194757614|ref|XP_001961059.1| GF11198 [Drosophila ananassae]	1639	16	121	29	67	20	43	16	33
M_dom_c735		230	81	59	20	23	57	60	48	108
M_dom_c736	gi|149030129|gb|EDL85206.1| rCG23142 [Rattus norvegicus]	1859	27	79	34	97	21	45	28	25
M_dom_c737	gi|194901912|ref|XP_001980495.1| GG17179 [Drosophila erecta]	637	0	0	1	0	1	0	0	2
M_dom_c738	gi|195377680|ref|XP_002047616.1| GJ11831 [Drosophila virilis]	1320	1	7	3	1	2	1	6	4
M_dom_c739	gi|194761256|ref|XP_001962845.1| GF15644 [Drosophila ananassae]	1069	21	2	8	2	1	8	1	4
M_dom_c740	gi|195442033|ref|XP_002068765.1| GK17850 [Drosophila willistoni]	1504	387	827	371	576	213	305	344	326
M_dom_c741	gi|194888681|ref|XP_001976956.1| GG18500 [Drosophila erecta]	1782	29	108	9	20	5	8	13	33
M_dom_c742	gi|195015580|ref|XP_001984229.1| GH16330 [Drosophila grimshawi]	3341	55	70	32	39	22	34	25	33
M_dom_c743	gi|195395808|ref|XP_002056526.1| GJ10998 [Drosophila virilis]	1653	11	9	4	4	0	2	8	1
M_dom_c744	gi|195037270|ref|XP_001990087.1| GH18428 [Drosophila grimshawi]	1781	1	0	0	0	0	0	0	0
M_dom_c745		655	11	4	19	8	5	5	4	5
M_dom_c746	gi|194748198|ref|XP_001956536.1| GF25267 [Drosophila ananassae]	1847	27	88	9	18	9	15	15	38
M_dom_c747	gi|126653265|gb|ABO26063.1| nicotinic acetylcholine receptor Dalpha7 [Drosophila melanogaster]	549	0	0	0	0	0	0	0	0
M_dom_c748	gi|289740571|gb|ADD19033.1| hypothetical conserved protein [Glossina morsitans morsitans]	725	43	179	40	79	17	38	41	39
M_dom_c749	gi|345486205|ref|XP_001602563.2| PREDICTED: hypothetical protein LOC100118645 [Nasonia vitripennis]	3292	179	43	129	47	37	29	58	68
M_dom_c750	gi|289724628|gb|ADD18295.1| galactokinase [Glossina morsitans morsitans]	2001	1275	467	997	373	1243	1006	1486	1399
M_dom_c751	gi|195147584|ref|XP_002014759.1| GL19344 [Drosophila persimilis]	2989	2	3	1	1	0	0	0	0
M_dom_c752	gi|195484462|ref|XP_002090705.1| GE12650 [Drosophila yakuba]	2019	405	1493	328	351	154	230	204	478
M_dom_c753	gi|195398793|ref|XP_002058005.1| GJ15730 [Drosophila virilis]	997	0	21	3	6	1	9	2	3
M_dom_c754	gi|289743099|gb|ADD20297.1| SOF1-like rRNA processing protein [Glossina morsitans morsitans]	1230	5	45	10	35	7	18	13	10
M_dom_c755	gi|289724804|gb|ADD18346.1| c1-tetrahydrofolate synthase [Glossina morsitans morsitans]	730	0	3	2	5	4	1	2	1
M_dom_c756	gi|194885383|ref|XP_001976427.1| GG20019 [Drosophila erecta]	1587	146	763	124	180	68	84	101	161
M_dom_c757	gi|195380976|ref|XP_002049232.1| GJ21473 [Drosophila virilis]	2230	2	266	2	58	2	38	5	47
M_dom_c758	gi|195118700|ref|XP_002003874.1| GI20661 [Drosophila mojavensis]	1634	62	49	38	34	23	26	39	56
M_dom_c759	gi|195346375|ref|XP_002039741.1| GM15825 [Drosophila sechellia]	1325	77	108	43	67	23	44	26	15
M_dom_c760	gi|198462289|ref|XP_001382223.2| GA14323 [Drosophila pseudoobscura pseudoobscura]	1065	3	7	2	2	0	2	5	0
M_dom_c761	gi|195111562|ref|XP_002000347.1| GI10182 [Drosophila mojavensis]	3389	960	2299	724	754	405	581	651	1170
M_dom_c762	gi|195037349|ref|XP_001990123.1| GH18409 [Drosophila grimshawi]	2594	29	55	18	33	18	25	24	26
M_dom_c763	gi|195146130|ref|XP_002014043.1| GL24469 [Drosophila persimilis]	1717	9	33	22	18	9	7	9	11
M_dom_c764	gi|195390644|ref|XP_002053978.1| GJ24179 [Drosophila virilis]	3512	14	184	11	13	6	16	9	16
M_dom_c765	gi|24645865|ref|NP_524315.2| ribosomal protein S25, isoform A [Drosophila melanogaster]	434	20326	100449	23761	55799	20413	38052	19906	32844
M_dom_c766	gi|195472255|ref|XP_002088416.1| GE12588 [Drosophila yakuba]	1776	276	222	219	150	124	179	193	213
M_dom_c767	gi|426247644|ref|XP_004017589.1| PREDICTED: zinc finger protein 891-like [Ovis aries]	2337	51	130	26	45	14	36	21	52
M_dom_c768	gi|17137190|ref|NP_477157.1| calnexin 99A, isoform B [Drosophila melanogaster]	2212	450	314	477	279	260	252	401	243
M_dom_c769	gi|289743185|gb|ADD20340.1| selenophosphate synthetase [Glossina morsitans morsitans]	1384	403	669	184	497	182	422	257	321
M_dom_c770	gi|195448038|ref|XP_002071482.1| GK25115 [Drosophila willistoni]	1022	15	66	44	64	23	32	53	40
M_dom_c771	gi|289740949|gb|ADD19222.1| WD40 repeat-containing protein [Glossina morsitans morsitans]	1663	0	12	4	8	0	1	1	0
M_dom_c772	gi|442619581|ref|NP_001262665.1| Sur-8, isoform E [Drosophila melanogaster]	1817	212	137	142	104	63	85	109	90
M_dom_c773	gi|195126865|ref|XP_002007889.1| GI12128 [Drosophila mojavensis]	1250	124	8	35	7	33	19	41	27
M_dom_c774	gi|195114154|ref|XP_002001632.1| GI16785 [Drosophila mojavensis]	1681	93	199	84	100	51	41	77	52
M_dom_c775	gi|289740167|gb|ADD18831.1| phenylalanyl-tRNA synthetase beta subunit [Glossina morsitans morsitans]	807	36	83	33	24	11	17	24	16
M_dom_c776	gi|195120614|ref|XP_002004819.1| GI20125 [Drosophila mojavensis]	2547	818	718	1047	931	628	879	605	672
M_dom_c777	gi|195427135|ref|XP_002061634.1| GK17098 [Drosophila willistoni]	712	38	29	142	103	26	97	7	20
M_dom_c778	gi|195473471|ref|XP_002089016.1| GE18890 [Drosophila yakuba]	1849	1187	709	1238	754	612	531	653	577
M_dom_c779	gi|24649014|ref|NP_732744.1| AP-50, isoform A [Drosophila melanogaster]	2288	137	175	182	143	130	125	137	102
M_dom_c780	gi|195025370|ref|XP_001986045.1| GH20754 [Drosophila grimshawi]	569	3424	3154	4489	3966	5313	5782	3709	3579
M_dom_c781	gi|195574258|ref|XP_002105106.1| GD21317 [Drosophila simulans]	1465	0	0	0	0	0	0	0	0
M_dom_c782	gi|195401549|ref|XP_002059375.1| GJ17620 [Drosophila virilis]	794	0	1	0	1	0	0	0	0
M_dom_c783	gi|162606558|ref|XP_001713309.1| hypothetical protein GTHECHR2179 [Guillardia theta]	492	13	70	11	30	6	17	16	15
M_dom_c784	gi|195438966|ref|XP_002067402.1| GK16404 [Drosophila willistoni]	1809	34	109	23	25	12	16	50	22
M_dom_c785	gi|19527821|gb|AAL90025.1| AT08349p [Drosophila melanogaster]	2619	11	17	11	11	7	6	10	8
M_dom_c786	gi|194760952|ref|XP_001962696.1| GF15581 [Drosophila ananassae]	1716	50	115	55	35	19	23	19	43
M_dom_c787	gi|194762702|ref|XP_001963473.1| GF20420 [Drosophila ananassae]	778	10	40	17	19	4	21	14	12
M_dom_c788	gi|195438964|ref|XP_002067401.1| GK16403 [Drosophila willistoni]	1776	5	5	4	1	1	1	3	1
M_dom_c789	gi|194742381|ref|XP_001953681.1| GF17883 [Drosophila ananassae]	3063	81	49	78	67	43	36	39	41
M_dom_c790	gi|110611276|gb|ABG77987.1| isocitrate dehydrogenase (NAD+) 2 [Glossina morsitans morsitans]	1260	3	0	1	2	1	3	2	0
M_dom_c791	gi|195426818|ref|XP_002061491.1| GK20936 [Drosophila willistoni]	1564	2796	506	712	641	684	630	737	674
M_dom_c792	gi|224134691|ref|XP_002321884.1| predicted protein [Populus trichocarpa]	674	11	12	40	19	5	0	0	0
M_dom_c793	gi|195336406|ref|XP_002034829.1| GM14250 [Drosophila sechellia]	2872	20	90	23	45	10	57	48	73
M_dom_c794	gi|289742695|gb|ADD20095.1| Ras-related GTPase [Glossina morsitans morsitans]	2634	143	75	154	87	82	106	117	70
M_dom_c795		1350	24	6	0	4	0	0	0	0
M_dom_c796	gi|289741191|gb|ADD19343.1| hypothetical conserved protein [Glossina morsitans morsitans]	1021	55	123	73	57	32	44	48	71
M_dom_c797	gi|195054619|ref|XP_001994222.1| GH23533 [Drosophila grimshawi]	1788	94	131	276	436	266	313	266	377
M_dom_c798	gi|289742471|gb|ADD19983.1| syntaxin 17 [Glossina morsitans morsitans]	1919	267	211	84	81	49	40	64	50
M_dom_c799	gi|195059028|ref|XP_001995548.1| GH17813 [Drosophila grimshawi]	2372	26	78	31	41	20	31	22	56
M_dom_c800	gi|289741175|gb|ADD19335.1| C2H2-type Zn-finger protein [Glossina morsitans morsitans]	1085	2	38	6	8	3	8	2	6
M_dom_c801	gi|281363997|ref|NP_001163246.1| verprolin 1, isoform H [Drosophila melanogaster]	3071	439	487	354	326	149	256	353	260
M_dom_c802	gi|195019966|ref|XP_001985093.1| GH16867 [Drosophila grimshawi]	839	21	44	31	57	18	50	27	17
M_dom_c803	gi|319896941|ref|YP_004135136.1| trimeric autotransporter adhesin [Haemophilus influenzae F3031]	2000	3610	1468	4454	3250	2077	1957	2376	1860
M_dom_c804	gi|194764893|ref|XP_001964562.1| GF22986 [Drosophila ananassae]	1661	1	0	2	3	0	0	0	0
M_dom_c805	gi|125773599|ref|XP_001358058.1| GA19228 [Drosophila pseudoobscura pseudoobscura]	895	7	15	6	12	4	5	3	1
M_dom_c806	gi|126121|sp|P05047.1|LECA_SARPE RecName: Full=Lectin subunit alpha; Flags: Precursor	676	106	161	595	247	227	180	99	34
M_dom_c807	gi|194897776|ref|XP_001978720.1| GG19741 [Drosophila erecta]	1582	17	56	11	24	8	13	18	8
M_dom_c808	gi|281339115|gb|EFB14699.1| hypothetical protein PANDA_004153 [Ailuropoda melanoleuca]	1500	102	12	32	18	17	10	27	16
M_dom_c809	gi|194753466|ref|XP_001959033.1| GF12675 [Drosophila ananassae]	2564	213	654	153	220	44	137	209	353
M_dom_c810	gi|195430702|ref|XP_002063393.1| GK21883 [Drosophila willistoni]	1947	88	190	81	79	69	64	87	52
M_dom_c811	gi|195027487|ref|XP_001986614.1| GH21458 [Drosophila grimshawi]	1114	13	21	14	12	6	2	5	2
M_dom_c812	gi|194912381|ref|XP_001982493.1| GG12844 [Drosophila erecta]	1036	89	52	98	62	72	92	178	54
M_dom_c813	gi|123431636|ref|XP_001308251.1| flocculin [Trichomonas vaginalis G3]	1723	0	32	1	5	1	1	0	1
M_dom_c814	gi|195115002|ref|XP_002002056.1| GI14203 [Drosophila mojavensis]	2026	1	97	1	9	1	2	1	15
M_dom_c815	gi|195128393|ref|XP_002008648.1| GI13607 [Drosophila mojavensis]	1975	206	337	151	122	104	127	154	187
M_dom_c816	gi|195054120|ref|XP_001993974.1| GH18094 [Drosophila grimshawi]	2719	23	73	11	11	7	8	12	18
M_dom_c817	gi|194742211|ref|XP_001953599.1| GF17149 [Drosophila ananassae]	2315	121	194	62	53	58	66	66	77
M_dom_c818	gi|390177434|ref|XP_001358201.2| GA19493 [Drosophila pseudoobscura pseudoobscura]	1231	3	18	1	1	0	1	0	4
M_dom_c819	gi|195027305|ref|XP_001986524.1| GH20481 [Drosophila grimshawi]	3969	827	431	699	410	607	622	735	658
M_dom_c820	gi|195122964|ref|XP_002005980.1| GI18797 [Drosophila mojavensis]	2182	104	253	72	60	44	48	55	89
M_dom_c821	gi|195440688|ref|XP_002068172.1| GK10371 [Drosophila willistoni]	884	1	1	1	0	0	1	0	1
M_dom_c822	gi|167747982|ref|ZP_02420109.1| hypothetical protein ANACAC_02715 [Anaerostipes caccae DSM 14662]	665	3	0	82	42	0	0	2	0
M_dom_c823	gi|195025479|ref|XP_001986067.1| GH21159 [Drosophila grimshawi]	2745	38	129	39	38	31	33	38	70
M_dom_c824	gi|195170218|ref|XP_002025910.1| GL10147 [Drosophila persimilis]	991	103	30	161	90	188	157	96	63
M_dom_c825	gi|195384164|ref|XP_002050788.1| GJ22344 [Drosophila virilis]	1813	3	12	2	9	1	0	0	2
M_dom_c826	gi|195028026|ref|XP_001986883.1| GH21616 [Drosophila grimshawi]	3469	120	283	70	97	68	68	36	68
M_dom_c827	gi|198457110|ref|XP_001360553.2| GA10623 [Drosophila pseudoobscura pseudoobscura]	1648	23	59	20	8	4	12	18	35
M_dom_c828		158	74	21	39	14	43	32	37	42
M_dom_c829	gi|289740275|gb|ADD18885.1| acyl-CoA reductase [Glossina morsitans morsitans]	1306	161	570	184	1346	111	833	257	1058
M_dom_c830	gi|195170530|ref|XP_002026065.1| GL16101 [Drosophila persimilis]	2954	47	51	19	20	14	16	9	11
M_dom_c831	gi|289739979|gb|ADD18737.1| transketolase [Glossina morsitans morsitans]	1991	33	57	48	14	15	11	14	22
M_dom_c832	gi|194769786|ref|XP_001966982.1| GF21806 [Drosophila ananassae]	1512	2	5	2	7	0	0	1	0
M_dom_c833	gi|195376501|ref|XP_002047035.1| GJ12149 [Drosophila virilis]	2425	4	7	7	8	6	1	5	3
M_dom_c834	gi|110825729|sp|P05661.4|MYSA_DROME RecName: Full=Myosin heavy chain, muscle	808	74	53	71	68	128	92	81	81
M_dom_c835	gi|13527857|gb|AAD14015.2|S68526_1 pol polyprotein [Drosophila melanogaster]	721	1	1	3	0	0	0	3	2
M_dom_c836	gi|195394079|ref|XP_002055673.1| GJ18656 [Drosophila virilis]	2247	25	28	16	18	10	5	8	10
M_dom_c837	gi|195450589|ref|XP_002072549.1| GK13651 [Drosophila willistoni]	1335	19	10	29	26	17	26	19	9
M_dom_c838	gi|194741938|ref|XP_001953466.1| GF17207 [Drosophila ananassae]	1298	89	39	71	61	31	37	57	57
M_dom_c839	gi|195376191|ref|XP_002046880.1| GJ12245 [Drosophila virilis]	2763	117	474	78	87	69	55	68	104
M_dom_c840	gi|195150367|ref|XP_002016126.1| GL11427 [Drosophila persimilis]	3836	792	684	448	465	283	322	621	664
M_dom_c841	gi|289742411|gb|ADD19953.1| mitochondrial carrier protein CGI-69 [Glossina morsitans morsitans]	1169	2	0	2	1	0	3	0	0
M_dom_c842	gi|195123969|ref|XP_002006474.1| GI21069 [Drosophila mojavensis]	2820	81	114	39	55	24	29	28	25
M_dom_c843	gi|195501992|ref|XP_002098034.1| GE24161 [Drosophila yakuba]	615	17	20	6	6	1	3	2	5
M_dom_c844	gi|195435191|ref|XP_002065585.1| GK15531 [Drosophila willistoni]	1749	183	286	141	99	80	70	125	99
M_dom_c845	gi|157105430|ref|XP_001648866.1| sin3b [Aedes aegypti]	4735	258	324	123	118	54	118	90	118
M_dom_c846	gi|195455967|ref|XP_002074944.1| GK22881 [Drosophila willistoni]	2263	36	55	34	35	18	14	30	20
M_dom_c847	gi|195588619|ref|XP_002084055.1| GD14054 [Drosophila simulans]	1961	39	228	41	83	16	37	61	87
M_dom_c848	gi|289743273|gb|ADD20384.1| putative E3 ubiquitin ligase [Glossina morsitans morsitans]	1312	146	211	80	53	69	71	72	84
M_dom_c849	gi|312385054|gb|EFR29640.1| hypothetical protein AND_01238 [Anopheles darlingi]	2460	44	350	63	112	33	55	106	95
M_dom_c850	gi|194742766|ref|XP_001953872.1| GF17017 [Drosophila ananassae]	897	30	12	48	65	44	28	11	18
M_dom_c851		887	0	0	0	0	0	0	2	0
M_dom_c852	gi|194746665|ref|XP_001955797.1| GF18936 [Drosophila ananassae]	2845	533	258	551	331	414	407	608	528
M_dom_c853	gi|195117862|ref|XP_002003466.1| GI22377 [Drosophila mojavensis]	1293	171	389	149	283	55	213	165	176
M_dom_c854	gi|161078688|ref|NP_001097946.1| without children, isoform B [Drosophila melanogaster]	2073	116	174	121	119	58	78	130	179
M_dom_c855	gi|194762243|ref|XP_001963264.1| GF14028 [Drosophila ananassae]	1994	32	74	14	18	17	20	30	16
M_dom_c856	gi|195382936|ref|XP_002050184.1| GJ20336 [Drosophila virilis]	2488	151	183	98	61	48	71	69	83
M_dom_c857	gi|392902286|ref|NP_001255942.1| Protein CLEC-199, isoform c [Caenorhabditis elegans]	862	2	2	2	6	3	8	5	1
M_dom_c858	gi|195377046|ref|XP_002047303.1| GJ12006 [Drosophila virilis]	1356	0	13	0	4	2	2	6	2
M_dom_c859		1733	21	11	21	10	26	11	22	21
M_dom_c860	gi|195115966|ref|XP_002002527.1| GI12231 [Drosophila mojavensis]	1581	1	16	2	5	1	12	0	1
M_dom_c861	gi|195030818|ref|XP_001988232.1| GH10678 [Drosophila grimshawi]	1534	66	26	56	41	30	24	28	46
M_dom_c862	gi|195328551|ref|XP_002030978.1| GM24282 [Drosophila sechellia]	1950	168	269	113	112	86	77	121	115
M_dom_c863	gi|83595241|gb|ABC25072.1| serine protease inhibitor 1 [Glossina morsitans morsitans]	1273	61	56	90	113	42	57	83	29
M_dom_c864	gi|24585552|ref|NP_610075.2| microsomal triacylglycerol transfer protein [Drosophila melanogaster]	1470	25	24	22	18	3	6	14	20
M_dom_c865	gi|195491432|ref|XP_002093558.1| GE21362 [Drosophila yakuba]	2367	18	85	23	35	10	10	3	13
M_dom_c866	gi|289739849|gb|ADD18672.1| putative sugar transporter [Glossina morsitans morsitans]	1416	212	118	148	137	207	183	121	126
M_dom_c867	gi|289741961|gb|ADD19728.1| uncharaterized conserved protein [Glossina morsitans morsitans]	759	0	1	1	0	0	0	0	0
M_dom_c868	gi|195434088|ref|XP_002065035.1| GK14890 [Drosophila willistoni]	2349	168	130	162	89	85	88	95	85
M_dom_c869	gi|195440320|ref|XP_002067990.1| GK10946 [Drosophila willistoni]	707	0	1	0	0	0	0	0	0
M_dom_c870	gi|195114196|ref|XP_002001653.1| GI15767 [Drosophila mojavensis]	951	472	429	210	195	139	140	429	190
M_dom_c871	gi|195430060|ref|XP_002063075.1| GK21574 [Drosophila willistoni]	1651	21	8	12	2	7	6	7	3
M_dom_c872	gi|195029949|ref|XP_001987834.1| GH19734 [Drosophila grimshawi]	666	35	27	43	29	43	15	35	14
M_dom_c873	gi|195375347|ref|XP_002046463.1| GJ12907 [Drosophila virilis]	2412	128	378	111	129	42	108	83	142
M_dom_c874	gi|289724647|gb|ADD18301.1| GTP-binding protein GP-1 [Glossina morsitans morsitans]	2414	9	28	29	18	7	9	16	8
M_dom_c875	gi|195590926|ref|XP_002085195.1| GD12441 [Drosophila simulans]	2055	216	105	89	70	67	50	76	44
M_dom_c876	gi|66827663|ref|XP_647186.1| hypothetical protein DDB_G0267642 [Dictyostelium discoideum AX4]	577	65	67	82	36	48	29	61	52
M_dom_c877	gi|195050783|ref|XP_001992966.1| GH13350 [Drosophila grimshawi]	625	13	64	17	36	5	16	14	9
M_dom_c878	gi|66805935|ref|XP_636689.1| hypothetical protein DDB_G0288525 [Dictyostelium discoideum AX4]	399	44	8	71	22	25	10	33	5
M_dom_c879	gi|195385843|ref|XP_002051614.1| GJ16506 [Drosophila virilis]	805	66	58	195	81	168	96	119	97
M_dom_c880	gi|195057914|ref|XP_001995348.1| GH23110 [Drosophila grimshawi]	1597	20	16	18	7	7	8	17	8
M_dom_c881	gi|123449827|ref|XP_001313629.1| chitinase [Trichomonas vaginalis G3]	2183	592	575	555	379	328	345	464	452
M_dom_c882	gi|440298820|gb|ELP91451.1| hypothetical protein EIN_155680 [Entamoeba invadens IP1]	2077	42	461	34	87	22	42	31	147
M_dom_c883	gi|194889684|ref|XP_001977135.1| GG18407 [Drosophila erecta]	3543	86	449	72	66	19	32	41	82
M_dom_c884	gi|195012732|ref|XP_001983735.1| GH16053 [Drosophila grimshawi]	1801	0	14	4	1	0	2	4	4
M_dom_c885	gi|289740539|gb|ADD19017.1| ATP-dependent RNA helicase [Glossina morsitans morsitans]	927	8	237	10	38	17	21	13	48
M_dom_c886	gi|195038295|ref|XP_001990595.1| GH18157 [Drosophila grimshawi]	1483	10	108	17	18	25	28	24	32
M_dom_c887	gi|289740213|gb|ADD18854.1| conserved hypothetical protein [Glossina morsitans morsitans]	1705	263	1489	164	283	179	310	356	500
M_dom_c888	gi|289740589|gb|ADD19042.1| threonine aldolase [Glossina morsitans morsitans]	1358	407	421	439	449	494	627	332	351
M_dom_c889	gi|195433114|ref|XP_002064560.1| GK23758 [Drosophila willistoni]	3312	1587	1168	1071	530	565	550	867	812
M_dom_c890	gi|195158262|ref|XP_002020011.1| GL13755 [Drosophila persimilis]	2740	19	14	33	18	7	2	14	9
M_dom_c891	gi|195053312|ref|XP_001993570.1| GH20439 [Drosophila grimshawi]	1609	127	303	94	177	36	93	87	63
M_dom_c892	gi|195374918|ref|XP_002046250.1| GJ12799 [Drosophila virilis]	1845	82	137	68	65	33	68	49	79
M_dom_c893	gi|195444621|ref|XP_002069951.1| GK11294 [Drosophila willistoni]	499	67	173	51	47	35	50	39	68
M_dom_c894	gi|195445559|ref|XP_002070380.1| GK12019 [Drosophila willistoni]	1389	381	98	190	146	121	165	251	132
M_dom_c895	gi|289742989|gb|ADD20242.1| SNARE protein TLG1/syntaxin 6 [Glossina morsitans morsitans]	661	4	21	7	2	3	7	16	1
M_dom_c896	gi|198471316|ref|XP_001355577.2| GA18237 [Drosophila pseudoobscura pseudoobscura]	2085	171	503	391	335	246	404	326	482
M_dom_c897	gi|125811549|ref|XP_001361914.1| GA10372 [Drosophila pseudoobscura pseudoobscura]	1107	105	92	96	158	30	103	93	66
M_dom_c898	gi|194755160|ref|XP_001959860.1| GF11823 [Drosophila ananassae]	758	3	0	0	0	0	4	0	4
M_dom_c899	gi|195447610|ref|XP_002071291.1| GK25713 [Drosophila willistoni]	854	38	20	69	27	21	20	40	17
M_dom_c900	gi|83595295|gb|ABC25099.1| transcription regulator [Glossina morsitans morsitans]	1704	135	157	214	132	155	89	212	147
M_dom_c901	gi|159574|gb|AAA29354.1| reverse transcriptase-like protein, partial [Aedes aegypti]	1537	53	22	35	24	9	30	24	38
M_dom_c902	gi|289740169|gb|ADD18832.1| actin-related protein ARP2/3 complex subunit ARPC2 [Glossina morsitans morsitans]	2434	902	1314	717	545	497	637	734	689
M_dom_c903	gi|195122995|ref|XP_002005995.1| GI20786 [Drosophila mojavensis]	3972	5	109	1	22	0	6	0	16
M_dom_c904	gi|2073406|emb|CAA73368.1| bifunctional ATP sulfurylase/APS kinase [Drosophila melanogaster]	2413	479	213	170	158	198	266	491	221
M_dom_c905	gi|195492536|ref|XP_002094034.1| GE21609 [Drosophila yakuba]	2753	804	676	800	474	294	339	471	330
M_dom_c906	gi|194744225|ref|XP_001954595.1| GF18348 [Drosophila ananassae]	1442	107	512	69	61	22	38	69	103
M_dom_c907	gi|289743077|gb|ADD20286.1| mitochondrial thymidine kinase 2/deoxyguanosine kinase [Glossina morsitans morsitans]	1207	25	84	3	9	1	4	2	7
M_dom_c908	gi|195118256|ref|XP_002003656.1| GI21690 [Drosophila mojavensis]	1428	700	815	758	613	364	551	669	527
M_dom_c909	gi|194748941|ref|XP_001956900.1| GF10156 [Drosophila ananassae]	1669	181	204	162	185	83	125	148	77
M_dom_c910	gi|289740189|gb|ADD18842.1| permease of the major facilitator superfamily [Glossina morsitans morsitans]	2761	601	185	639	314	328	288	590	290
M_dom_c911	gi|289740041|gb|ADD18768.1| AAA+-type ATPase [Glossina morsitans morsitans]	1425	754	612	641	329	397	368	601	310
M_dom_c912	gi|194754974|ref|XP_001959767.1| GF13033 [Drosophila ananassae]	2398	393	492	440	328	169	187	301	283
M_dom_c913	gi|195432484|ref|XP_002064253.1| GK19798 [Drosophila willistoni]	2396	81	31	147	57	153	131	140	77
M_dom_c914	gi|195063164|ref|XP_001996324.1| GH25088 [Drosophila grimshawi]	1500	24	89	14	16	7	11	10	29
M_dom_c915	gi|289739797|gb|ADD18646.1| phosphatidic acid phosphatase type 2 domain containing 1B [Glossina morsitans morsitans]	1742	60	77	47	35	20	40	60	21
M_dom_c916	gi|23477356|gb|AAN34651.1| pol protein [Drosophila melanogaster]	3645	522	197	1083	559	44	49	351	79
M_dom_c917	gi|170052589|ref|XP_001862290.1| oxidoreductase [Culex quinquefasciatus]	692	2	3	1	1	1	1	2	5
M_dom_c918	gi|194748439|ref|XP_001956653.1| GF25318 [Drosophila ananassae]	943	0	7	0	6	0	3	0	9
M_dom_c919	gi|1402848|gb|AAC28743.1| pol-like protein [Ceratitis capitata]	686	3	2	0	1	0	0	0	2
M_dom_c920	gi|157130170|ref|XP_001655623.1| DNA-directed RNA polymerase II largest subunit [Aedes aegypti]	1645	19	72	19	47	19	40	39	43
M_dom_c921	gi|340505069|gb|EGR31440.1| hypothetical protein IMG5_109580 [Ichthyophthirius multifiliis]	574	32	34	62	24	45	32	93	99
M_dom_c922	gi|341895490|gb|EGT51425.1| hypothetical protein CAEBREN_14174 [Caenorhabditis brenneri]	1953	101	266	72	44	35	32	46	58
M_dom_c923	gi|194760103|ref|XP_001962281.1| GF15390 [Drosophila ananassae]	1524	839	105	403	179	290	270	520	196
M_dom_c924	gi|294995292|ref|ZP_06800983.1| hypothetical protein Mtub2_12463 [Mycobacterium tuberculosis 210]	499	94	31	74	32	112	77	70	42
M_dom_c925	gi|195124612|ref|XP_002006785.1| GI18403 [Drosophila mojavensis]	1444	11	63	12	13	8	19	8	20
M_dom_c926	gi|194764214|ref|XP_001964225.1| GF20825 [Drosophila ananassae]	1784	180	126	104	38	56	52	57	44
M_dom_c927	gi|195120369|ref|XP_002004701.1| GI20066 [Drosophila mojavensis]	2672	1147	705	727	491	429	385	535	477
M_dom_c928	gi|194891095|ref|XP_001977435.1| GG18257 [Drosophila erecta]	1083	0	2	1	2	1	0	0	1907
M_dom_c929	gi|194757780|ref|XP_001961140.1| GF13720 [Drosophila ananassae]	828	398	671	284	368	349	398	536	565
M_dom_c930	gi|195025526|ref|XP_001986076.1| GH21165 [Drosophila grimshawi]	848	19	50	33	38	14	61	115	105
M_dom_c931		961	3	14	5	8	5	2	2	1
M_dom_c932	gi|195110155|ref|XP_001999647.1| GI24634 [Drosophila mojavensis]	2516	49	197	56	86	13	66	44	82
M_dom_c933	gi|194757760|ref|XP_001961130.1| GF11159 [Drosophila ananassae]	2270	14	194	8	57	2	13	21	30
M_dom_c934	gi|195385980|ref|XP_002051682.1| GJ16875 [Drosophila virilis]	1954	0	26	1	3	4	0	0	3
M_dom_c935	gi|195427237|ref|XP_002061684.1| GK17057 [Drosophila willistoni]	1720	290	73	196	77	103	108	147	84
M_dom_c936	gi|195440356|ref|XP_002068008.1| GK11944 [Drosophila willistoni]	2474	153	100	205	149	111	95	100	71
M_dom_c937	gi|195393422|ref|XP_002055353.1| GJ19321 [Drosophila virilis]	716	5	1	1	0	0	1	0	1
M_dom_c938	gi|195047257|ref|XP_001992303.1| GH24679 [Drosophila grimshawi]	577	1	11	0	0	4	5	5	1
M_dom_c939	gi|289743455|gb|ADD20475.1| aspartate aminotransferase [Glossina morsitans morsitans]	2419	585	528	519	560	548	690	589	635
M_dom_c940	gi|125982417|ref|XP_001355089.1| GA17117 [Drosophila pseudoobscura pseudoobscura]	2180	24	21	16	8	18	28	24	23
M_dom_c941	gi|195385428|ref|XP_002051408.1| GJ15531 [Drosophila virilis]	2130	14	26	11	5	0	0	0	3
M_dom_c942	gi|195445298|ref|XP_002070264.1| GK11962 [Drosophila willistoni]	1763	65	32	59	43	43	40	49	36
M_dom_c943	gi|392596897|gb|EIW86219.1| hypothetical protein CONPUDRAFT_29773, partial [Coniophora puteana RWD-64-598 SS2]	616	610	209	531	328	181	174	425	214
M_dom_c944	gi|242017828|ref|XP_002429388.1| conserved hypothetical protein [Pediculus humanus corporis]	714	0	0	0	0	0	0	3	1
M_dom_c945		188	481	35	129	40	152	105	199	216
M_dom_c946	gi|195495940|ref|XP_002095481.1| GE22415 [Drosophila yakuba]	1250	135	248	55	72	57	85	93	97
M_dom_c947	gi|195116623|ref|XP_002002853.1| GI17606 [Drosophila mojavensis]	2268	25	25	38	14	18	24	27	26
M_dom_c948	gi|195450698|ref|XP_002072594.1| GK13684 [Drosophila willistoni]	2518	4	12	2	2	3	1	6	3
M_dom_c949	gi|195121126|ref|XP_002005072.1| GI20267 [Drosophila mojavensis]	2363	1080	506	775	373	561	413	786	373
M_dom_c950	gi|195377741|ref|XP_002047646.1| GJ11812 [Drosophila virilis]	1475	86	68	209	189	277	329	159	138
M_dom_c951	gi|195171063|ref|XP_002026330.1| GL20261 [Drosophila persimilis]	1253	8	9	5	11	0	2	1	2
M_dom_c952	gi|327268577|ref|XP_003219073.1| PREDICTED: hypothetical protein LOC100565234 [Anolis carolinensis]	607	174	202	302	427	491	521	141	291
M_dom_c953	gi|195174058|ref|XP_002027799.1| GL16311 [Drosophila persimilis]	1541	449	481	282	238	137	285	179	321
M_dom_c954	gi|123445169|ref|XP_001311347.1| hypothetical protein [Trichomonas vaginalis G3]	3092	907	1358	535	386	279	302	336	466
M_dom_c955	gi|289740341|gb|ADD18918.1| mitochondrial 28S ribosomal protein S30 [Glossina morsitans morsitans]	1691	131	212	73	119	39	71	106	91
M_dom_c956	gi|195383762|ref|XP_002050595.1| GJ20115 [Drosophila virilis]	2039	9	1268	21	137	12	48	2	139
M_dom_c957	gi|195340416|ref|XP_002036809.1| GM12586 [Drosophila sechellia]	4597	1615	644	981	580	604	629	750	666
M_dom_c958	gi|195385837|ref|XP_002051611.1| GJ16490 [Drosophila virilis]	1664	916	314	1391	750	1135	987	1330	1183
M_dom_c959	gi|320543696|ref|NP_001188890.1| CG18659, isoform C [Drosophila melanogaster]	3047	212	134	243	122	125	120	158	88
M_dom_c960	gi|195392296|ref|XP_002054795.1| GJ24635 [Drosophila virilis]	2996	84	91	107	56	48	48	74	61
M_dom_c961	gi|91078908|ref|XP_967303.1| PREDICTED: similar to AGAP006755-PA isoform 1 [Tribolium castaneum]	692	2	5	2	2	0	3	3	2
M_dom_c962	gi|195477581|ref|XP_002100249.1| GE16938 [Drosophila yakuba]	3705	141	259	138	112	71	115	96	128
M_dom_c963	gi|18857997|ref|NP_572537.1| CG12118, isoform A [Drosophila melanogaster]	1045	45	33	30	36	14	25	33	20
M_dom_c964	gi|289724622|gb|ADD18293.1| hypothetical conserved protein [Glossina morsitans morsitans]	3898	2674	1071	1982	1135	966	1303	1858	1921
M_dom_c965	gi|194857728|ref|XP_001969018.1| GG25188 [Drosophila erecta]	3997	0	288	0	14	0	7	0	35
M_dom_c966	gi|195450809|ref|XP_002072642.1| GK13713 [Drosophila willistoni]	2801	145	169	136	88	111	92	122	119
M_dom_c967	gi|195380023|ref|XP_002048770.1| GJ21230 [Drosophila virilis]	250	1	0	2	0	0	0	0	0
M_dom_c968	gi|289739529|gb|ADD18512.1| lysophosphatidic acid acyltransferase [Glossina morsitans morsitans]	1933	84	184	83	96	51	90	61	79
M_dom_c969	gi|195337663|ref|XP_002035448.1| GM13912 [Drosophila sechellia]	1553	32	64	53	55	16	40	18	15
M_dom_c970	gi|347964095|ref|XP_003437037.1| AGAP000577-PD [Anopheles gambiae str. PEST]	3492	375	448	442	368	309	406	463	517
M_dom_c971	gi|443243021|ref|YP_007376247.1| hypothetical protein DDD_1099 [Nonlabens dokdonensis DSW-6]	335	0	0	2	3	7	2	8	6
M_dom_c972	gi|289743337|gb|ADD20416.1| putative methyltransferase [Glossina morsitans morsitans]	998	5	13	0	6	2	3	2	0
M_dom_c973	gi|72388412|ref|XP_844630.1| hypothetical protein [Trypanosoma brucei brucei strain 927/4 GUTat10.1]	688	0	0	0	0	0	0	0	0
M_dom_c974	gi|289740313|gb|ADD18904.1| phosphoinositide phosphatase [Glossina morsitans morsitans]	2154	2	6	1	3	2	3	0	2
M_dom_c975	gi|289741809|gb|ADD19652.1| RNA polymerase C 37 kDa subunit III [Glossina morsitans morsitans]	1448	14	49	24	29	3	16	26	21
M_dom_c976	gi|195396575|ref|XP_002056906.1| GJ16782 [Drosophila virilis]	998	8	4	7	10	7	1	0	5
M_dom_c977	gi|195376429|ref|XP_002046999.1| GJ13187 [Drosophila virilis]	1179	16	149	22	27	5	20	11	17
M_dom_c978	gi|195037911|ref|XP_001990404.1| GH18259 [Drosophila grimshawi]	1094	6	20	1	7	0	2	4	5
M_dom_c979	gi|195494989|ref|XP_002095076.1| GE19880 [Drosophila yakuba]	1757	23	107	22	71	1	27	14	60
M_dom_c980	gi|195161280|ref|XP_002021496.1| GL26483 [Drosophila persimilis]	2392	875	338	529	313	603	293	451	403
M_dom_c981	gi|289741241|gb|ADD19368.1| putative serine hydrolase [Glossina morsitans morsitans]	1484	151	111	168	76	148	142	208	161
M_dom_c982		809	9	23	1	4	1	5	7	8
M_dom_c983	gi|195116807|ref|XP_002002943.1| GI10257 [Drosophila mojavensis]	4739	124	220	75	72	55	46	47	59
M_dom_c984	gi|170034668|ref|XP_001845195.1| ubiquitin-conjugating enzyme E2-230k [Culex quinquefasciatus]	3950	577	2203	317	594	218	332	285	757
M_dom_c985	gi|422338684|ref|ZP_16419644.1| hypothetical protein HMPREF9369_00731 [Fusobacterium nucleatum subsp. polymorphum F0401]	298	156	12	122	57	133	124	108	115
M_dom_c986	gi|443722204|gb|ELU11167.1| hypothetical protein CAPTEDRAFT_202309 [Capitella teleta]	1236	32	156	24	42	7	34	32	60
M_dom_c987	gi|170063331|ref|XP_001867057.1| beta-hexosaminidase b [Culex quinquefasciatus]	1678	225	94	574	238	473	577	599	249
M_dom_c988	gi|387178051|gb|AFJ68095.1| ceramidase [Glossina morsitans morsitans]	1007	9	1	9	2	8	13	3	3
M_dom_c989	gi|62511858|gb|AAX84507.1| maturase K [Eriocaulon aquaticum]	383	62	21	125	42	150	125	53	83
M_dom_c990	gi|158294079|ref|XP_315385.4| AGAP005377-PA [Anopheles gambiae str. PEST]	554	248	1275	252	548	276	507	263	881
M_dom_c991	gi|194909438|ref|XP_001981946.1| GG11315 [Drosophila erecta]	2431	5	85	1	7	0	3	1	17
M_dom_c992	gi|289741779|gb|ADD19637.1| uncharacterized conserved protein [Glossina morsitans morsitans]	1060	2	4	2	3	0	0	0	0
M_dom_c993	gi|289742965|gb|ADD20230.1| cell cycle-associated protein Mob1-1 [Glossina morsitans morsitans]	1185	22	73	28	18	18	17	23	25
M_dom_c994	gi|195494556|ref|XP_002094888.1| GE22066 [Drosophila yakuba]	2516	116	348	86	85	32	54	69	158
M_dom_c995	gi|289740477|gb|ADD18986.1| glutamine synthetase [Glossina morsitans morsitans]	1552	42	108	36	93	17	54	17	64
M_dom_c996	gi|157167763|ref|XP_001655618.1| hypothetical protein AaeL_AAEL002543 [Aedes aegypti]	1918	59	15	42	25	16	16	37	5
M_dom_c997	gi|195391316|ref|XP_002054306.1| GJ24373 [Drosophila virilis]	2481	131	511	109	185	84	104	143	257
M_dom_c998	gi|125776493|ref|XP_001359292.1| GA11242 [Drosophila pseudoobscura pseudoobscura]	1169	219	508	202	404	95	245	323	417
M_dom_c999	gi|289741623|gb|ADD19559.1| nuclear pore complex p54 component scnup57 [Glossina morsitans morsitans]	1856	27	183	44	53	7	26	23	31
M_dom_c1000	gi|289740135|gb|ADD18815.1| mRNA splicing factor PRP31 [Glossina morsitans morsitans]	1646	50	133	26	48	13	17	19	13
M_dom_c1001	gi|300120494|emb|CBK20048.2| unnamed protein product [Blastocystis hominis]	2223	444	611	328	281	218	247	252	308
M_dom_c1002	gi|194880138|ref|XP_001974373.1| GG21122 [Drosophila erecta]	2519	492	742	538	413	259	325	436	403
M_dom_c1003	gi|195123337|ref|XP_002006164.1| GI18708 [Drosophila mojavensis]	1685	31	163	107	138	126	136	146	234
M_dom_c1004	gi|195030120|ref|XP_001987916.1| GH10879 [Drosophila grimshawi]	2474	324	449	559	383	274	409	389	521
M_dom_c1005	gi|170050777|ref|XP_001861464.1| pugilistDominant [Culex quinquefasciatus]	777	545	68	245	128	151	117	341	187
M_dom_c1006	gi|195154531|ref|XP_002018175.1| GL16908 [Drosophila persimilis]	5104	1894	1167	1342	657	801	791	1088	883
M_dom_c1007	gi|328696783|ref|XP_003240128.1| PREDICTED: hypothetical protein LOC100572638 [Acyrthosiphon pisum]	1491	63	246	0	4	1	1	6	2
M_dom_c1008	gi|195016109|ref|XP_001984342.1| GH16399 [Drosophila grimshawi]	1141	3	23	2	4	0	1	4	9
M_dom_c1009	gi|195054138|ref|XP_001993983.1| GH22451 [Drosophila grimshawi]	1137	159	162	109	82	52	59	102	89
M_dom_c1010	gi|195030130|ref|XP_001987921.1| GH10881 [Drosophila grimshawi]	1948	533	416	202	246	100	136	264	233
M_dom_c1011	gi|296271640|ref|YP_003654271.1| hypothetical protein [Arcobacter nitrofigilis DSM 7299]	529	0	0	0	0	0	0	0	0
M_dom_c1012	gi|114465|sp|P24499.1|ATP6_TRYBB RecName: Full=ATP synthase subunit a; AltName: Full=F-ATPase protein 6	686	99	32	234	122	146	101	130	53
M_dom_c1013	gi|170059694|ref|XP_001865473.1| synembryn [Culex quinquefasciatus]	2216	288	397	284	169	142	147	264	170
M_dom_c1014	gi|25012713|gb|AAN71450.1| RE59368p [Drosophila melanogaster]	2359	420	246	267	145	200	201	235	240
M_dom_c1015	gi|194767641|ref|XP_001965923.1| GF11681 [Drosophila ananassae]	3264	7	134	21	31	2	15	1	37
M_dom_c1016	gi|195379951|ref|XP_002048734.1| GJ21162 [Drosophila virilis]	830	1	2	0	0	0	0	0	1
M_dom_c1017	gi|195375032|ref|XP_002046307.1| GJ12823 [Drosophila virilis]	1114	28	443	36	73	16	49	14	62
M_dom_c1018	gi|289741011|gb|ADD19253.1| glucose-repressible alcohol dehydrogenase transcriptional effector CCR4 [Glossina morsitans morsitans]	862	18	32	9	12	9	8	22	8
M_dom_c1019	gi|340709197|ref|XP_003393198.1| PREDICTED: putative adenosylhomocysteinase 3-like isoform 2 [Bombus terrestris]	2019	1122	493	483	418	305	382	399	346
M_dom_c1020	gi|312379781|gb|EFR25952.1| hypothetical protein AND_08281 [Anopheles darlingi]	963	12	12	2	1	3	2	2	0
M_dom_c1021	gi|195378614|ref|XP_002048078.1| GJ11542 [Drosophila virilis]	877	8	23	7	9	1	12	7	11
M_dom_c1022	gi|194753367|ref|XP_001958985.1| GF12652 [Drosophila ananassae]	586	4786	5043	7451	4549	5061	4936	4683	4201
M_dom_c1023	gi|195396559|ref|XP_002056898.1| GJ16640 [Drosophila virilis]	3132	148	169	96	365	661	1452	184	1237
M_dom_c1024	gi|195396333|ref|XP_002056786.1| GJ16708 [Drosophila virilis]	3295	839	276	1251	585	728	572	946	683
M_dom_c1025	gi|289741239|gb|ADD19367.1| serine/threonine protein phosphatase [Glossina morsitans morsitans]	1565	98	189	56	89	37	44	38	49
M_dom_c1026	gi|170045373|ref|XP_001850286.1| myd88 [Culex quinquefasciatus]	1646	11	14	12	8	5	7	6	9
M_dom_c1027	gi|357624009|gb|EHJ74935.1| putative KRAB box and zinc finger C2H2 type domain containing protein [Danaus plexippus]	1135	4	27	6	7	3	4	4	1
M_dom_c1028	gi|195583169|ref|XP_002081396.1| GD25734 [Drosophila simulans]	2689	578	155	357	199	216	259	291	230
M_dom_c1029	gi|194877714|ref|XP_001973923.1| GG21453 [Drosophila erecta]	2487	50	135	50	72	22	49	43	58
M_dom_c1030	gi|195051314|ref|XP_001993071.1| GH13626 [Drosophila grimshawi]	713	44	27	28	8	11	16	33	25
M_dom_c1031	gi|195354605|ref|XP_002043787.1| GM12021 [Drosophila sechellia]	2072	650	459	285	270	162	335	73	72
M_dom_c1032	gi|195479995|ref|XP_002086625.1| GE22745 [Drosophila yakuba]	1330	279	207	210	210	132	187	138	131
M_dom_c1033	gi|195347630|ref|XP_002040355.1| GM18974 [Drosophila sechellia]	2129	144	375	119	198	82	117	147	136
M_dom_c1034	gi|195354726|ref|XP_002043847.1| GM17762 [Drosophila sechellia]	2875	133	113	74	47	27	41	49	46
M_dom_c1035	gi|312380866|gb|EFR26749.1| hypothetical protein AND_06956 [Anopheles darlingi]	1678	886	881	222	183	419	403	580	468
M_dom_c1036	gi|195053730|ref|XP_001993779.1| GH21615 [Drosophila grimshawi]	2084	14	74	19	32	8	19	11	22
M_dom_c1037	gi|194745508|ref|XP_001955230.1| GF16340 [Drosophila ananassae]	1247	24	198	11	37	11	22	9	41
M_dom_c1038		674	3	1	1	0	0	2	0	0
M_dom_c1039	gi|17136664|ref|NP_476832.1| calcium ATPase at 60A, isoform A [Drosophila melanogaster]	3136	303	33	125	64	414	139	379	199
M_dom_c1040	gi|195380906|ref|XP_002049197.1| GJ20882 [Drosophila virilis]	3038	144	177	160	101	76	91	100	72
M_dom_c1041	gi|194749669|ref|XP_001957261.1| GF24144 [Drosophila ananassae]	2310	93	46	60	61	26	30	42	39
M_dom_c1042	gi|194766527|ref|XP_001965376.1| GF24806 [Drosophila ananassae]	2574	125	226	116	103	64	92	89	129
M_dom_c1043	gi|194903331|ref|XP_001980849.1| GG16085 [Drosophila erecta]	701	0	1	4	0	0	4	0	5
M_dom_c1044	gi|195055396|ref|XP_001994605.1| GH15202 [Drosophila grimshawi]	837	4	2	2	0	1	0	3	0
M_dom_c1045	gi|198473833|ref|XP_002132562.1| GA25832 [Drosophila pseudoobscura pseudoobscura]	832	104	79	123	127	102	131	158	75
M_dom_c1046	gi|195384142|ref|XP_002050777.1| GJ22338 [Drosophila virilis]	1142	0	0	2	0	0	3	0	0
M_dom_c1047	gi|195130517|ref|XP_002009698.1| GI15502 [Drosophila mojavensis]	927	122	166	93	102	89	116	88	74
M_dom_c1048	gi|125809455|ref|XP_001361126.1| GA15636 [Drosophila pseudoobscura pseudoobscura]	4160	19	347	25	45	8	22	12	95
M_dom_c1049	gi|195127906|ref|XP_002008408.1| GI13481 [Drosophila mojavensis]	1356	336	305	179	237	106	161	192	146
M_dom_c1050		516	0	0	0	0	0	0	0	0
M_dom_c1051	gi|195118696|ref|XP_002003872.1| GI20683 [Drosophila mojavensis]	1184	58	85	58	85	26	42	63	65
M_dom_c1052	gi|195134358|ref|XP_002011604.1| GI11005 [Drosophila mojavensis]	2906	29	51	28	35	15	13	7	16
M_dom_c1053	gi|170037648|ref|XP_001846668.1| conserved hypothetical protein [Culex quinquefasciatus]	1365	2	5	4	3	1	6	0	15
M_dom_c1054	gi|195037114|ref|XP_001990010.1| GH18476 [Drosophila grimshawi]	1376	165	436	107	173	52	114	95	213
M_dom_c1055	gi|195013033|ref|XP_001983793.1| GH16094 [Drosophila grimshawi]	1776	61	428	25	78	18	53	40	53
M_dom_c1056	gi|159483251|ref|XP_001699674.1| hypothetical protein CHLREDRAFT_141665 [Chlamydomonas reinhardtii]	870	100	88	46	37	82	67	64	73
M_dom_c1057		588	406	286	162	155	220	218	482	336
M_dom_c1058	gi|24653657|ref|NP_725398.1| additional sex combs, isoform A [Drosophila melanogaster]	2101	57	105	44	50	13	15	23	34
M_dom_c1059	gi|296142205|gb|ADG96057.1| putative odorant binding protein [Stomoxys calcitrans]	600	282	202	598	400	4031	4057	183	2025
M_dom_c1060	gi|158294624|ref|XP_315718.3| AGAP005710-PA [Anopheles gambiae str. PEST]	518	90	84	65	68	79	77	81	68
M_dom_c1061		700	9	6	6	6	3	4	1	2
M_dom_c1062	gi|194753376|ref|XP_001958988.1| GF12653 [Drosophila ananassae]	1068	31	63	45	51	18	18	28	22
M_dom_c1063	gi|194884049|ref|XP_001976108.1| GG22683 [Drosophila erecta]	478	821	130	1621	1121	108	55	359	80
M_dom_c1064		600	246	1572	222	375	124	272	210	337
M_dom_c1065	gi|195379893|ref|XP_002048708.1| GJ21190 [Drosophila virilis]	1840	45	30	10	11	6	9	1	1
M_dom_c1066	gi|195129914|ref|XP_002009399.1| GI15331 [Drosophila mojavensis]	1958	30	87	14	15	8	20	12	14
M_dom_c1067	gi|194744953|ref|XP_001954957.1| GF16483 [Drosophila ananassae]	4147	1443	354	1487	610	1018	810	1400	901
M_dom_c1068	gi|161077866|ref|NP_001097000.1| CG9915, isoform B [Drosophila melanogaster]	1903	516	1637	624	549	342	486	585	515
M_dom_c1069		266	0	2	0	0	0	0	0	0
M_dom_c1070	gi|195115900|ref|XP_002002494.1| GI12430 [Drosophila mojavensis]	940	1	0	0	0	0	0	0	0
M_dom_c1071	gi|21356173|ref|NP_648407.1| simjang, isoform C [Drosophila melanogaster]	2467	6	14	6	2	1	1	0	1
M_dom_c1072	gi|195165234|ref|XP_002023444.1| GL20363 [Drosophila persimilis]	1393	10	46	6	10	5	9	13	6
M_dom_c1073	gi|57904746|gb|AAW58988.1| daughter of sevenless [Drosophila virilis]	3312	161	295	45	58	30	35	89	56
M_dom_c1074	gi|46559104|emb|CAE53626.1| Mod(mdg4)-h67.2 [Drosophila virilis]	1014	78	506	67	111	27	64	64	82
M_dom_c1075	gi|195152888|ref|XP_002017368.1| GL21563 [Drosophila persimilis]	1755	324	856	133	485	187	1028	89	855
M_dom_c1076	gi|19920872|ref|NP_609100.1| CG4495, isoform A [Drosophila melanogaster]	1988	118	120	160	133	91	77	66	98
M_dom_c1077	gi|442614446|ref|NP_001014691.2| gawky, isoform J [Drosophila melanogaster]	3487	75	108	43	53	32	43	47	42
M_dom_c1078	gi|195392517|ref|XP_002054904.1| GJ22543 [Drosophila virilis]	2314	393	503	357	152	224	214	301	291
M_dom_c1079	gi|289742215|gb|ADD19855.1| CAP-binding protein complex interacting protein 2 [Glossina morsitans morsitans]	810	31	42	19	13	12	8	3	13
M_dom_c1080	gi|195451942|ref|XP_002073143.1| GK13309 [Drosophila willistoni]	2681	68	224	84	81	56	51	92	69
M_dom_c1081	gi|195119492|ref|XP_002004265.1| GI19830 [Drosophila mojavensis]	1732	28	25	246	781	47	195	119	206
M_dom_c1082	gi|195432256|ref|XP_002064142.1| GK19864 [Drosophila willistoni]	2254	29	42	5	8	2	2	2	12
M_dom_c1083	gi|194761146|ref|XP_001962793.1| GF15621 [Drosophila ananassae]	790	44	138	49	84	23	54	48	88
M_dom_c1084	gi|195400767|ref|XP_002058987.1| GJ15330 [Drosophila virilis]	781	33	67	25	46	12	34	56	45
M_dom_c1085	gi|195444744|ref|XP_002070009.1| GK11257 [Drosophila willistoni]	1961	320	965	355	586	221	429	426	447
M_dom_c1086	gi|289739719|gb|ADD18607.1| hypothetical conserved protein [Glossina morsitans morsitans]	759	4	5	13	17	9	9	12	9
M_dom_c1087	gi|195034680|ref|XP_001988950.1| GH11446 [Drosophila grimshawi]	2689	9	501	10	87	3	55	7	145
M_dom_c1088	gi|195165437|ref|XP_002023545.1| GL19858 [Drosophila persimilis]	1655	57	41	35	42	18	20	29	45
M_dom_c1089	gi|194741532|ref|XP_001953243.1| GF17671 [Drosophila ananassae]	639	198	3	334	10	246	24	516	21
M_dom_c1090	gi|194763471|ref|XP_001963856.1| GF21034 [Drosophila ananassae]	933	0	4	4	2	0	3	0	0
M_dom_c1091	gi|116007688|ref|NP_001036542.1| atypical protein kinase C, isoform F [Drosophila melanogaster]	1952	4	39	5	9	2	4	3	7
M_dom_c1092	gi|195436634|ref|XP_002066262.1| GK18200 [Drosophila willistoni]	1604	118	160	89	94	55	53	61	57
M_dom_c1093	gi|195477048|ref|XP_002086287.1| GE23055 [Drosophila yakuba]	2891	228	326	141	175	204	175	156	169
M_dom_c1094	gi|294995292|ref|ZP_06800983.1| hypothetical protein Mtub2_12463 [Mycobacterium tuberculosis 210]	866	7	0	0	0	1	1	2	7
M_dom_c1095	gi|195036296|ref|XP_001989607.1| GH18706 [Drosophila grimshawi]	657	1	1	2	0	0	3	0	0
M_dom_c1096	gi|195448893|ref|XP_002071859.1| GK10213 [Drosophila willistoni]	1996	7	21	5	10	9	4	12	6
M_dom_c1097	gi|158285977|ref|XP_001687981.1| AGAP007253-PA [Anopheles gambiae str. PEST]	2141	34	51	21	11	11	14	10	15
M_dom_c1098	gi|242008804|ref|XP_002425189.1| DNA-directed RNA polymerases I, II, and III 17.1 kDa polypeptide, putative [Pediculus humanus corporis]	610	301	775	199	524	157	372	251	524
M_dom_c1099	gi|194765949|ref|XP_001965087.1| GF23396 [Drosophila ananassae]	1760	23	65	24	32	7	11	4	20
M_dom_c1100	gi|195118752|ref|XP_002003900.1| GI20553 [Drosophila mojavensis]	1375	50	201	66	112	23	64	46	85
M_dom_c1101	gi|195029323|ref|XP_001987523.1| GH19918 [Drosophila grimshawi]	2815	47	60	23	14	8	9	16	15
M_dom_c1102	gi|336173149|ref|YP_004580287.1| TonB-dependent receptor [Lacinutrix sp. 5H-3-7-4]	539	18	3	7	5	36	12	17	14
M_dom_c1103	gi|224924346|gb|ACN69123.1| Arc2-PA [Stomoxys calcitrans]	1716	797	236	997	488	283	133	330	269
M_dom_c1104		925	175	92	75	53	121	77	116	219
M_dom_c1105	gi|154493476|ref|ZP_02032796.1| hypothetical protein PARMER_02815 [Parabacteroides merdae ATCC 43184]	562	19	12	17	0	10	3	7	3
M_dom_c1106	gi|195325845|ref|XP_002029641.1| GM24980 [Drosophila sechellia]	755	11	7	7	3	1	4	11	2
M_dom_c1107	gi|289740847|gb|ADD19171.1| putative lipid kinase [Glossina morsitans morsitans]	1352	195	541	159	254	92	218	106	246
M_dom_c1108		653	17	7	3	1	2	0	3	1
M_dom_c1109	gi|195401979|ref|XP_002059588.1| GJ14739 [Drosophila virilis]	558	0	0	0	0	0	0	0	0
M_dom_c1110	gi|289740443|gb|ADD18969.1| hypothetical conserved protein [Glossina morsitans morsitans]	1567	12	9	14	19	8	19	11	8
M_dom_c1111		703	2	3	0	0	0	1	0	0
M_dom_c1112	gi|195144478|ref|XP_002013223.1| GL24013 [Drosophila persimilis]	1833	513	209	266	180	293	284	344	341
M_dom_c1113	gi|83595233|gb|ABC25068.1| scavenger receptor protein [Glossina morsitans morsitans]	459	884	540	1433	1045	1893	1775	1031	776
M_dom_c1114	gi|167524789|ref|XP_001746730.1| hypothetical protein [Monosiga brevicollis MX1]	2040	3	61	0	9	0	0	0	4
M_dom_c1115	gi|19923004|ref|NP_612045.1| CG3402 [Drosophila melanogaster]	1149	6	20	5	7	2	7	3	4
M_dom_c1116	gi|194870498|ref|XP_001972663.1| GG15647 [Drosophila erecta]	2849	1819	528	1155	563	782	706	1341	783
M_dom_c1117	gi|195389757|ref|XP_002053540.1| GJ23949 [Drosophila virilis]	1175	7	37	4	7	5	5	1	6
M_dom_c1118	gi|195426988|ref|XP_002061562.1| GK20962 [Drosophila willistoni]	2941	289	132	308	161	180	142	253	182
M_dom_c1119	gi|195387323|ref|XP_002052345.1| GJ22204 [Drosophila virilis]	1399	1852	1390	1109	1064	1559	1656	1929	1948
M_dom_c1120	gi|195155395|ref|XP_002018590.1| GL25882 [Drosophila persimilis]	1180	1	3	0	0	5	1	0	2
M_dom_c1121	gi|195393570|ref|XP_002055427.1| GJ18795 [Drosophila virilis]	1224	1473	582	1934	1119	2078	1433	1663	1285
M_dom_c1122		178	0	223	1	30	1	19	0	52
M_dom_c1123	gi|170595123|ref|XP_001902255.1| U88 [Brugia malayi]	645	266	150	247	94	71	74	165	102
M_dom_c1124	gi|24582462|ref|NP_609105.1| iconoclast [Drosophila melanogaster]	2951	456	455	328	289	163	235	227	201
M_dom_c1125	gi|195389456|ref|XP_002053392.1| GJ23855 [Drosophila virilis]	1153	0	1	1	0	0	0	3	0
M_dom_c1126	gi|19920704|ref|NP_608875.1| hoepel1, isoform A [Drosophila melanogaster]	1958	80	72	114	77	128	111	46	111
M_dom_c1127	gi|297848418|ref|XP_002892090.1| predicted protein [Arabidopsis lyrata subsp. lyrata]	263	26	18	30	11	21	2	4	2
M_dom_c1128		2292	426	155	86	65	89	110	115	70
M_dom_c1129	gi|442760591|gb|JAA72454.1| Hypothetical protein, partial [Ixodes ricinus]	215	173	84	79	37	85	48	93	94
M_dom_c1130	gi|194866090|ref|XP_001971751.1| GG14260 [Drosophila erecta]	712	147	162	57	55	17	19	22	18
M_dom_c1131	gi|195386258|ref|XP_002051821.1| GJ10253 [Drosophila virilis]	1293	11	16	4	5	2	3	2	5
M_dom_c1132	gi|289741725|gb|ADD19610.1| synaptic vesicle transporter sVOP [Glossina morsitans morsitans]	671	2	0	0	0	2	0	0	0
M_dom_c1133	gi|194755583|ref|XP_001960063.1| GF11718 [Drosophila ananassae]	1878	79	129	68	65	48	61	75	62
M_dom_c1134	gi|195120039|ref|XP_002004536.1| GI19987 [Drosophila mojavensis]	1996	15	79	2	14	7	12	18	11
M_dom_c1135	gi|195440969|ref|XP_002068306.1| GK13336 [Drosophila willistoni]	2962	459	281	507	456	272	271	364	240
M_dom_c1136	gi|195448473|ref|XP_002071673.1| GK25017 [Drosophila willistoni]	816	743	290	361	233	117	113	199	138
M_dom_c1137		1235	37	21	2	3	9	3	5	9
M_dom_c1138	gi|194757427|ref|XP_001960966.1| GF13632 [Drosophila ananassae]	1356	13	61	18	38	9	31	21	22
M_dom_c1139	gi|195144346|ref|XP_002013157.1| GL23542 [Drosophila persimilis]	4619	475	1236	458	353	354	338	306	759
M_dom_c1140	gi|17137626|ref|NP_477405.1| inos [Drosophila melanogaster]	2546	142	105	137	99	150	146	136	166
M_dom_c1141		85	0	0	0	0	0	1	0	0
M_dom_c1142	gi|289739863|gb|ADD18679.1| interferon-related protein PC4-like protein [Glossina morsitans morsitans]	1829	659	451	510	336	362	349	607	545
M_dom_c1143		349	12	2	17	6	5	9	4	2
M_dom_c1144	gi|195447146|ref|XP_002071084.1| GK25610 [Drosophila willistoni]	2565	80	178	55	55	51	72	61	61
M_dom_c1145	gi|195122572|ref|XP_002005785.1| GI18886 [Drosophila mojavensis]	840	6	12	7	14	8	7	7	1
M_dom_c1146	gi|289741619|gb|ADD19557.1| hypothetical conserved protein [Glossina morsitans morsitans]	977	4	1	1	1	0	0	0	2
M_dom_c1147	gi|66824281|ref|XP_645495.1| hypothetical protein DDB_G0271670 [Dictyostelium discoideum AX4]	871	22	9	10	15	4	8	19	6
M_dom_c1148	gi|195013100|ref|XP_001983801.1| GH16098 [Drosophila grimshawi]	1792	459	270	283	151	205	221	214	198
M_dom_c1149	gi|436838818|ref|YP_007324034.1| OmpA/MotB domain protein [Fibrella aestuarina BUZ 2]	744	1	0	2	3	1	2	2	0
M_dom_c1150	gi|195390989|ref|XP_002054148.1| GJ24273 [Drosophila virilis]	931	35	35	38	38	21	35	29	31
M_dom_c1151		225	52	3	72	65	76	59	46	36
M_dom_c1152	gi|194897170|ref|XP_001978604.1| GG17589 [Drosophila erecta]	2932	301	389	176	182	114	125	135	187
M_dom_c1153		1008	69	109	58	81	33	55	78	73
M_dom_c1154	gi|194759111|ref|XP_001961793.1| GF14751 [Drosophila ananassae]	770	1	12	7	7	2	7	3	2
M_dom_c1155	gi|430812435|emb|CCJ30129.1| unnamed protein product [Pneumocystis jirovecii]	341	473	186	196	143	264	296	233	330
M_dom_c1156	gi|63055551|gb|AAY29121.1| cement precursor protein 3B variant 2 [Phragmatopoma californica]	1569	87	122	86	63	50	35	57	54
M_dom_c1157	gi|297803538|ref|XP_002869653.1| predicted protein [Arabidopsis lyrata subsp. lyrata]	1134	229	16	55	22	73	39	55	32
M_dom_c1158	gi|194214760|ref|XP_001494590.2| PREDICTED: zinc finger protein 236 [Equus caballus]	1585	2	36	1	9	0	4	4	1
M_dom_c1159	gi|221377917|ref|NP_730954.2| collapsin response mediator protein, isoform E [Drosophila melanogaster]	1997	19	17	11	45	5	39	13	27
M_dom_c1160	gi|289741163|gb|ADD19329.1| RNA polymerase II elongator complex subunit ELP3 [Glossina morsitans morsitans]	1032	0	2	0	0	1	0	0	0
M_dom_c1161	gi|289740275|gb|ADD18885.1| acyl-CoA reductase [Glossina morsitans morsitans]	900	16	53	20	95	9	37	21	25
M_dom_c1162	gi|195127149|ref|XP_002008031.1| GI13280 [Drosophila mojavensis]	2298	27	90	16	22	7	4	21	20
M_dom_c1163	gi|289741249|gb|ADD19372.1| hypothetical conserved protein [Glossina morsitans morsitans]	652	59	214	97	149	66	75	80	111
M_dom_c1164	gi|289739491|gb|ADD18493.1| aminopeptidase P [Glossina morsitans morsitans]	2165	295	311	295	301	239	359	224	270
M_dom_c1165	gi|202028513|gb|ACH95287.1| FI07768p [Drosophila melanogaster]	1188	53	137	48	53	22	65	39	35
M_dom_c1166	gi|195381247|ref|XP_002049365.1| GJ20792 [Drosophila virilis]	1890	19	78	13	31	7	24	16	9
M_dom_c1167	gi|195034592|ref|XP_001988931.1| GH11436 [Drosophila grimshawi]	891	0	2	0	1	1	0	1	0
M_dom_c1168	gi|198453564|ref|XP_002137699.1| GA26384, isoform A [Drosophila pseudoobscura pseudoobscura]	1127	177	432	204	193	86	132	141	304
M_dom_c1169	gi|189234033|ref|XP_001807972.1| PREDICTED: similar to protease, reverse transcriptase, ribonuclease H, integrase [Tribolium castaneum]	594	4	0	16	6	5	4	2	0
M_dom_c1170	gi|430741407|ref|YP_007200536.1| hypothetical protein Sinac_0402 [Singulisphaera acidiphila DSM 18658]	599	15	2	8	4	3	11	7	8
M_dom_c1171	gi|289740369|gb|ADD18932.1| signal recognition particle receptor alpha subunit [Glossina morsitans morsitans]	693	73	114	65	35	39	52	40	56
M_dom_c1172	gi|432915683|ref|XP_004079200.1| PREDICTED: dual specificity protein phosphatase 12-like [Oryzias latipes]	1723	36	329	36	127	42	53	35	81
M_dom_c1173	gi|195120672|ref|XP_002004845.1| GI19374 [Drosophila mojavensis]	863	45	62	42	17	8	11	5	18
M_dom_c1174	gi|125977364|ref|XP_001352715.1| GA15243 [Drosophila pseudoobscura pseudoobscura]	1859	34	41	33	35	19	43	34	38
M_dom_c1175	gi|195144916|ref|XP_002013442.1| GL23406 [Drosophila persimilis]	1500	12	10	6	2	0	3	1	0
M_dom_c1176	gi|195429391|ref|XP_002062746.1| GK19537 [Drosophila willistoni]	1921	67	243	57	57	30	36	63	169
M_dom_c1177	gi|289742049|gb|ADD19772.1| methylase [Glossina morsitans morsitans]	2155	31	141	55	81	15	29	19	51
M_dom_c1178	gi|195442037|ref|XP_002068767.1| GK17950 [Drosophila willistoni]	2214	25	47	14	37	12	10	13	18
M_dom_c1179	gi|242082059|ref|XP_002445798.1| hypothetical protein SORBIDRAFT_07g025935 [Sorghum bicolor]	286	149	72	295	179	358	315	572	245
M_dom_c1180	gi|195032196|ref|XP_001988455.1| GH10566 [Drosophila grimshawi]	898	12	114	22	44	11	20	8	38
M_dom_c1181		630	6	7	4	6	6	1	2	0
M_dom_c1182	gi|289740923|gb|ADD19209.1| hypothetical protein [Glossina morsitans morsitans]	2389	177	348	57	46	37	17	29	51
M_dom_c1183	gi|195154567|ref|XP_002018193.1| GL17581 [Drosophila persimilis]	670	25	67	18	39	9	26	43	42
M_dom_c1184	gi|78706734|ref|NP_001027170.1| homothorax, isoform F [Drosophila melanogaster]	823	582	98	298	207	396	374	383	341
M_dom_c1185	gi|195394370|ref|XP_002055818.1| GJ10561 [Drosophila virilis]	1961	16	38	16	24	22	36	10	21
M_dom_c1186	gi|195152405|ref|XP_002017127.1| GL22136 [Drosophila persimilis]	1201	2	5	2	0	5	4	1	5
M_dom_c1187	gi|289740811|gb|ADD19153.1| hypothetical conserved protein [Glossina morsitans morsitans]	740	149	88	286	223	182	143	167	61
M_dom_c1188	gi|170038881|ref|XP_001847276.1| nuclear pore complex protein Nup93 [Culex quinquefasciatus]	2334	57	280	36	124	19	52	62	116
M_dom_c1189	gi|195392501|ref|XP_002054896.1| GJ24700 [Drosophila virilis]	780	2	4	1	1	0	1	0	2
M_dom_c1190	gi|119175944|ref|XP_001240121.1| hypothetical protein CIMG_09742 [Coccidioides immitis RS]	947	30	11	12	8	3	5	2	7
M_dom_c1191	gi|195012908|ref|XP_001983772.1| GH15392 [Drosophila grimshawi]	1721	0	20	3	3	0	0	0	5
M_dom_c1192	gi|195455326|ref|XP_002074670.1| GK23193 [Drosophila willistoni]	626	283	1144	286	398	204	385	269	450
M_dom_c1193	gi|195436092|ref|XP_002066012.1| GK11056 [Drosophila willistoni]	2975	55	208	65	54	40	29	25	57
M_dom_c1194	gi|195149634|ref|XP_002015761.1| GL10846 [Drosophila persimilis]	748	3	0	1	3	0	1	3	0
M_dom_c1195	gi|195014128|ref|XP_001983963.1| GH16181 [Drosophila grimshawi]	2140	15	21	8	9	3	8	8	0
M_dom_c1196	gi|289741113|gb|ADD19304.1| serine protease protein [Glossina morsitans morsitans]	686	3	2	2	0	0	0	0	0
M_dom_c1197	gi|195382799|ref|XP_002050116.1| GJ21959 [Drosophila virilis]	1003	170	785	81	240	47	144	124	217
M_dom_c1198	gi|195432757|ref|XP_002064383.1| GK20136 [Drosophila willistoni]	1849	114	140	223	178	748	235	1241	66
M_dom_c1199	gi|21358223|ref|NP_649696.1| CG31248, isoform A [Drosophila melanogaster]	731	6	2	3	2	3	1	2	2
M_dom_c1200	gi|195400963|ref|XP_002059085.1| GJ15183 [Drosophila virilis]	738	140	9	30	15	1	2	0	0
M_dom_c1201	gi|289742023|gb|ADD19759.1| oligosaccharyltransferase delta subunit [Glossina morsitans morsitans]	2415	538	1080	293	577	224	412	294	326
M_dom_c1202	gi|242022870|ref|XP_002431861.1| protein tyrosine kinase 2 beta, putative [Pediculus humanus corporis]	2260	9	23	3	12	7	12	12	5
M_dom_c1203	gi|195057880|ref|XP_001995341.1| GH22689 [Drosophila grimshawi]	1939	24	106	47	97	15	54	39	63
M_dom_c1204	gi|195346722|ref|XP_002039906.1| GM15640 [Drosophila sechellia]	1290	95	349	62	90	31	66	47	97
M_dom_c1205	gi|12249049|dbj|BAB20394.1| cinnamon [Drosophila erecta]	1106	4	5	2	6	0	2	2	3
M_dom_c1206	gi|125980502|ref|XP_001354275.1| GA18300 [Drosophila pseudoobscura pseudoobscura]	1859	14	21	9	8	3	3	6	6
M_dom_c1207	gi|195554156|ref|XP_002076851.1| GD24737 [Drosophila simulans]	1921	3	11	0	2	0	0	1	1
M_dom_c1208	gi|195445030|ref|XP_002070140.1| GK11891 [Drosophila willistoni]	3047	478	365	165	129	101	118	165	116
M_dom_c1209	gi|329754448|gb|AEC03603.1| nuclear receptor HR96 [Musca domestica]	3105	8	24	5	5	1	2	1	6
M_dom_c1210	gi|194750881|ref|XP_001957758.1| GF23865 [Drosophila ananassae]	818	77	232	36	39	12	29	21	52
M_dom_c1211	gi|195574939|ref|XP_002105440.1| GD17508 [Drosophila simulans]	1852	2	13	11	3	9	7	7	14
M_dom_c1212		109	50	15	69	32	20	13	12	7
M_dom_c1213	gi|194759416|ref|XP_001961945.1| GF14684 [Drosophila ananassae]	2855	100	144	83	69	48	78	64	75
M_dom_c1214	gi|24656802|ref|NP_523900.1| karst, isoform A [Drosophila melanogaster]	3441	267	135	275	183	272	269	128	81
M_dom_c1215	gi|195444202|ref|XP_002069760.1| GK11690 [Drosophila willistoni]	2399	768	533	692	338	558	314	637	336
M_dom_c1216	gi|195449599|ref|XP_002072142.1| GK22687 [Drosophila willistoni]	3342	384	207	164	135	95	90	142	132
M_dom_c1217	gi|161078388|ref|NP_001097830.1| CG34282 [Drosophila melanogaster]	399	25309	5282	13837	7233	17285	13892	9263	6825
M_dom_c1218	gi|195132111|ref|XP_002010487.1| GI14657 [Drosophila mojavensis]	1106	120	301	103	86	75	87	115	83
M_dom_c1219		594	27	73	13	20	15	5	22	16
M_dom_c1220	gi|195121776|ref|XP_002005395.1| GI19096 [Drosophila mojavensis]	2932	6	203	2	11	3	7	5	28
M_dom_c1221	gi|195386616|ref|XP_002052000.1| GJ24050 [Drosophila virilis]	1541	28	43	22	20	9	7	5	3
M_dom_c1222	gi|125985189|ref|XP_001356358.1| GA17851 [Drosophila pseudoobscura pseudoobscura]	1218	816	1210	586	699	595	578	547	687
M_dom_c1223	gi|289740933|gb|ADD19214.1| centromere/kinetochore protein zw10 [Glossina morsitans morsitans]	2106	204	938	163	261	113	154	224	240
M_dom_c1224	gi|63055567|gb|AAY29122.1| cement precursor protein 3B variant 3 [Phragmatopoma californica]	1043	209	175	128	77	82	74	122	166
M_dom_c1225	gi|195134857|ref|XP_002011853.1| GI14429 [Drosophila mojavensis]	1180	10	125	9	40	12	16	5	26
M_dom_c1226	gi|295840005|ref|ZP_06826938.1| conserved hypothetical protein [Streptomyces sp. SPB74]	291	117	337	121	89	77	97	185	191
M_dom_c1227	gi|495001|gb|AAA82163.1| cytochrome P450, partial [Musca domestica]	1231	4	4	0	5	2	2	4	0
M_dom_c1228	gi|157108052|ref|XP_001650057.1| hypothetical protein AaeL_AAEL004927 [Aedes aegypti]	651	0	29	0	1	0	1	1	7
M_dom_c1229	gi|319760273|ref|YP_004124211.1| LPS-assembly protein [Candidatus Blochmannia vafer str. BVAF]	155	0	0	0	0	0	0	0	0
M_dom_c1230	gi|195027277|ref|XP_001986510.1| GH21401 [Drosophila grimshawi]	2822	19	11	55	25	13	20	10	8
M_dom_c1231	gi|195394338|ref|XP_002055802.1| GJ10588 [Drosophila virilis]	850	4	8	4	4	4	1	0	3
M_dom_c1232	gi|195381133|ref|XP_002049309.1| GJ20825 [Drosophila virilis]	1070	169	795	97	218	45	110	62	162
M_dom_c1233	gi|195111745|ref|XP_002000438.1| GI10233 [Drosophila mojavensis]	2259	128	142	73	76	54	83	60	63
M_dom_c1234	gi|194742868|ref|XP_001953922.1| GF16996 [Drosophila ananassae]	721	24	159	28	82	21	77	50	94
M_dom_c1235	gi|195396683|ref|XP_002056958.1| GJ16608 [Drosophila virilis]	772	2	4	2	2	2	0	2	0
M_dom_c1236	gi|195401827|ref|XP_002059512.1| GJ14808 [Drosophila virilis]	1608	1	17	2	2	1	5	1	6
M_dom_c1237	gi|17864148|ref|NP_524608.1| gamma-coatomer protein, isoform A [Drosophila melanogaster]	2610	179	212	176	153	121	167	183	147
M_dom_c1238	gi|195135425|ref|XP_002012133.1| GI16803 [Drosophila mojavensis]	1089	9	53	7	34	9	10	9	13
M_dom_c1239	gi|195131973|ref|XP_002010418.1| GI15913 [Drosophila mojavensis]	1483	323	131	125	72	23	42	49	54
M_dom_c1240	gi|156541314|ref|XP_001599847.1| PREDICTED: serine/threonine-protein kinase pelle [Nasonia vitripennis]	1808	37	107	25	13	13	18	21	40
M_dom_c1241	gi|195121620|ref|XP_002005318.1| GI20416 [Drosophila mojavensis]	687	49	53	30	52	15	23	23	24
M_dom_c1242	gi|289740527|gb|ADD19011.1| pyridoxamine-phosphate oxidase [Glossina morsitans morsitans]	773	20	23	14	18	12	18	4	18
M_dom_c1243	gi|195345643|ref|XP_002039378.1| GM22949 [Drosophila sechellia]	1116	5	10	1	6	5	6	11	0
M_dom_c1244	gi|195441595|ref|XP_002068591.1| GK20337 [Drosophila willistoni]	3012	104	142	202	142	104	135	323	207
M_dom_c1245	gi|195438435|ref|XP_002067142.1| GK24834 [Drosophila willistoni]	1024	116	404	130	174	54	115	170	301
M_dom_c1246	gi|56462282|gb|AAV91424.1| protease inhibitor 1 [Lonomia obliqua]	598	239	214	431	419	193	296	382	252
M_dom_c1247	gi|194902040|ref|XP_001980559.1| GG17219 [Drosophila erecta]	796	14	7	23	30	13	9	26	8
M_dom_c1248	gi|194746532|ref|XP_001955734.1| GF16094 [Drosophila ananassae]	1931	1409	572	470	385	784	874	460	603
M_dom_c1249	gi|194761054|ref|XP_001962747.1| GF14276 [Drosophila ananassae]	1200	201	106	202	146	160	130	125	130
M_dom_c1250		203	19	12	21	13	19	29	36	7
M_dom_c1251	gi|195470112|ref|XP_002099977.1| GE16794 [Drosophila yakuba]	1606	42	12	21	8	10	17	12	13
M_dom_c1252	gi|157105984|ref|XP_001649112.1| hypothetical protein AaeL_AAEL004422 [Aedes aegypti]	1668	36	177	25	60	15	57	35	31
M_dom_c1253	gi|195121634|ref|XP_002005325.1| GI20421 [Drosophila mojavensis]	2534	584	131	115	67	135	91	233	100
M_dom_c1254	gi|195454621|ref|XP_002074327.1| GK18353 [Drosophila willistoni]	2570	82	128	38	30	18	23	43	75
M_dom_c1255	gi|198453118|ref|XP_001359075.2| GA14228 [Drosophila pseudoobscura pseudoobscura]	2569	300	546	220	300	126	111	137	186
M_dom_c1256	gi|195378012|ref|XP_002047781.1| GJ13621 [Drosophila virilis]	919	12	51	14	24	17	35	1	9
M_dom_c1257	gi|349700563|ref|ZP_08902192.1| hypothetical protein GeurL1_07153 [Gluconacetobacter europaeus LMG 18494]	687	2	0	1	0	0	3	3	0
M_dom_c1258	gi|195394999|ref|XP_002056124.1| GJ10398 [Drosophila virilis]	2850	1286	1300	896	723	494	644	1646	798
M_dom_c1259	gi|195129964|ref|XP_002009424.1| GI15240 [Drosophila mojavensis]	614	13	11	9	3	1	1	6	0
M_dom_c1260	gi|195430700|ref|XP_002063392.1| GK21418 [Drosophila willistoni]	957	10	53	12	34	11	29	18	27
M_dom_c1261	gi|17986117|ref|NP_523874.1| Cyclophilin-like [Drosophila melanogaster]	850	15	86	25	33	10	15	32	32
M_dom_c1262	gi|82594248|ref|XP_725343.1| hypothetical protein [Plasmodium yoelii yoelii 17XNL]	4363	599	643	349	266	186	247	249	433
M_dom_c1263		558	4	2	31	25	23	10	31	25
M_dom_c1264	gi|83595287|gb|ABC25095.1| imaginal disc growth factor 3 [Glossina morsitans morsitans]	1210	211	127	1114	518	312	397	293	253
M_dom_c1265	gi|195398027|ref|XP_002057626.1| GJ18235 [Drosophila virilis]	2249	5	45	10	9	1	7	8	10
M_dom_c1266	gi|157123018|ref|XP_001659985.1| hypothetical protein AaeL_AAEL009371 [Aedes aegypti]	987	47	26	29	15	10	16	25	19
M_dom_c1267	gi|358375277|dbj|GAA91861.1| hypothetical protein AKAW_09975 [Aspergillus kawachii IFO 4308]	653	61	44	61	42	24	30	16	17
M_dom_c1268	gi|289739915|gb|ADD18705.1| farnesyltransferase alpha subunit [Glossina morsitans morsitans]	1029	3	42	11	19	14	9	6	9
M_dom_c1269		183	65	14	61	20	39	20	33	27
M_dom_c1270	gi|198465825|ref|XP_002135053.1| GA23455 [Drosophila pseudoobscura pseudoobscura]	606	65	36	87	35	42	24	23	16
M_dom_c1271	gi|195484148|ref|XP_002090573.1| GE12730 [Drosophila yakuba]	2290	59	38	27	20	8	11	7	17
M_dom_c1272	gi|157114681|ref|XP_001652370.1| suppressor of ty [Aedes aegypti]	5301	3385	2976	2720	1880	1159	1619	1750	2338
M_dom_c1273	gi|354481857|ref|XP_003503117.1| PREDICTED: hypothetical protein LOC100763491 [Cricetulus griseus]	2311	30	176	13	22	8	12	11	37
M_dom_c1274	gi|195130797|ref|XP_002009837.1| GI15022 [Drosophila mojavensis]	1889	345	470	300	367	169	339	314	473
M_dom_c1275	gi|194754898|ref|XP_001959729.1| GF11895 [Drosophila ananassae]	2197	257	129	120	161	52	136	71	45
M_dom_c1276	gi|19920746|ref|NP_608919.1| Bub1 homologue [Drosophila melanogaster]	2711	22	59	33	38	19	30	27	57
M_dom_c1277	gi|1620935|emb|CAB02410.1| Trp protein [Calliphora vicina]	1550	4506	1602	3437	972	1464	756	4123	827
M_dom_c1278	gi|195398033|ref|XP_002057629.1| GJ17998 [Drosophila virilis]	1645	1	98	4	7	1	2	3	12
M_dom_c1279	gi|291227177|ref|XP_002733563.1| PREDICTED: no mechanoreceptor potential C-like [Saccoglossus kowalevskii]	611	381	232	320	179	238	197	309	281
M_dom_c1280	gi|407416756|gb|EKF37792.1| hypothetical protein MOQ_002006 [Trypanosoma cruzi marinkellei]	276	0	0	0	0	0	0	0	0
M_dom_c1281	gi|195145020|ref|XP_002013494.1| GL24169 [Drosophila persimilis]	2085	132	343	116	126	63	61	100	138
M_dom_c1282		134	32	5	2	6	4	5	9	6
M_dom_c1283	gi|195128843|ref|XP_002008869.1| GI11573 [Drosophila mojavensis]	2249	6	12	20	14	16	13	24	18
M_dom_c1284	gi|194869356|ref|XP_001972436.1| GG13889 [Drosophila erecta]	1111	327	116	125	59	82	62	128	59
M_dom_c1285	gi|195446522|ref|XP_002070816.1| GK10821 [Drosophila willistoni]	1140	63	142	46	29	31	59	37	60
M_dom_c1286	gi|195128205|ref|XP_002008555.1| GI13558 [Drosophila mojavensis]	2399	332	372	353	241	155	163	204	185
M_dom_c1287	gi|195393562|ref|XP_002055423.1| GJ18797 [Drosophila virilis]	1050	1	2	2	0	3	8	6	2
M_dom_c1288		487	13	5	15	6	9	0	10	14
M_dom_c1289	gi|194759468|ref|XP_001961969.1| GF14672 [Drosophila ananassae]	2154	8	138	5	4	0	2	0	5
M_dom_c1290	gi|6226777|sp|O17310.1|SXL_MUSDO RecName: Full=Sex-lethal homolog	1525	74	183	47	58	12	45	21	67
M_dom_c1291	gi|194752191|ref|XP_001958406.1| GF10904 [Drosophila ananassae]	2435	21	12	13	16	6	7	15	6
M_dom_c1292	gi|195030160|ref|XP_001987936.1| GH10834 [Drosophila grimshawi]	1177	12	94	14	20	6	14	3	26
M_dom_c1293	gi|125809325|ref|XP_001361076.1| GA10897 [Drosophila pseudoobscura pseudoobscura]	2509	2	102	6	9	0	5	1	13
M_dom_c1294	gi|194863936|ref|XP_001970688.1| GG23244 [Drosophila erecta]	1144	169	99	89	65	59	80	112	70
M_dom_c1295	gi|194742367|ref|XP_001953674.1| GF17110 [Drosophila ananassae]	816	2	2	3	0	6	0	7	4
M_dom_c1296	gi|195108463|ref|XP_001998812.1| GI23426 [Drosophila mojavensis]	950	55	243	41	109	44	67	59	80
M_dom_c1297	gi|18859659|ref|NP_573214.1| CG8611, isoform A [Drosophila melanogaster]	990	2	38	0	14	0	7	5	8
M_dom_c1298	gi|317374903|sp|D3TQJ5.1|FEN1_GLOMM RecName: Full=Flap endonuclease 1; Short=FEN-1; AltName: Full=Flap structure-specific endonuclease 1	1810	0	75	5	10	0	5	3	18
M_dom_c1299	gi|195592038|ref|XP_002085743.1| GD14932 [Drosophila simulans]	1950	9	16	11	11	8	4	4	4
M_dom_c1300	gi|194750903|ref|XP_001957769.1| GF23857 [Drosophila ananassae]	2896	64	246	54	40	22	31	40	86
M_dom_c1301	gi|195395680|ref|XP_002056464.1| GJ10213 [Drosophila virilis]	1442	193	396	123	105	85	133	86	133
M_dom_c1302	gi|289739899|gb|ADD18697.1| phosphatidylinositol transfer protein SEC14 [Glossina morsitans morsitans]	1301	546	925	1158	1405	1555	1683	2261	976
M_dom_c1303	gi|195430888|ref|XP_002063480.1| GK21381 [Drosophila willistoni]	1816	52	56	71	10	45	24	37	44
M_dom_c1304	gi|124504905|ref|XP_001351195.1| TPR Domain containing protein [Plasmodium falciparum 3D7]	449	67	3	15	10	0	1	6	1
M_dom_c1305	gi|195054567|ref|XP_001994196.1| GH23451 [Drosophila grimshawi]	3492	4	48	2	8	0	1	2	2
M_dom_c1306	gi|307175486|gb|EFN65448.1| hypothetical protein EAG_13571 [Camponotus floridanus]	835	91115	109635	45843	68654	69045	62395	58569	67919
M_dom_c1307		79	0	0	0	0	0	0	0	0
M_dom_c1308		188	13	40	12	26	10	37	23	106
M_dom_c1309	gi|289741961|gb|ADD19728.1| uncharaterized conserved protein [Glossina morsitans morsitans]	1161	7	48	23	23	5	8	9	10
M_dom_c1310	gi|349500664|dbj|BAL03043.1| NADH dehydrogenase subunit 2 [Odorrana amamiensis]	463	12	2	3	6	0	0	9	3
M_dom_c1311	gi|195388006|ref|XP_002052683.1| GJ20399 [Drosophila virilis]	3931	77	44	71	43	34	31	26	36
M_dom_c1312	gi|195500283|ref|XP_002097307.1| GE26150 [Drosophila yakuba]	1906	3	122	0	15	2	6	2	21
M_dom_c1313	gi|198466562|ref|XP_001354045.2| GA12541 [Drosophila pseudoobscura pseudoobscura]	596	0	0	0	0	0	0	0	0
M_dom_c1314	gi|195054204|ref|XP_001994016.1| GH22576 [Drosophila grimshawi]	2114	29	23	33	22	11	14	14	10
M_dom_c1315	gi|195124642|ref|XP_002006800.1| GI18393 [Drosophila mojavensis]	1366	6	0	8	0	4	1	1	3
M_dom_c1316		747	61	35	28	32	9	15	19	19
M_dom_c1317	gi|195383736|ref|XP_002050582.1| GJ20119 [Drosophila virilis]	717	1	7	0	1	0	2	0	5
M_dom_c1318	gi|195120471|ref|XP_002004749.1| GI19428 [Drosophila mojavensis]	1829	35	55	238	304	85	117	57	41
M_dom_c1319	gi|195429924|ref|XP_002063007.1| GK21610 [Drosophila willistoni]	795	42	147	27	30	18	33	26	46
M_dom_c1320		1652	23	138	42	42	30	35	28	47
M_dom_c1321	gi|195381725|ref|XP_002049596.1| GJ21682 [Drosophila virilis]	745	311	45	124	171	49	99	111	61
M_dom_c1322	gi|195050788|ref|XP_001992967.1| GH13349 [Drosophila grimshawi]	1652	49	119	29	39	18	29	47	47
M_dom_c1323	gi|289743073|gb|ADD20284.1| transport protein particle complex subunit [Glossina morsitans morsitans]	711	181	507	216	195	159	199	180	232
M_dom_c1324	gi|195437364|ref|XP_002066610.1| GK24475 [Drosophila willistoni]	1544	5	35	0	1	1	1	5	8
M_dom_c1325	gi|195387802|ref|XP_002052581.1| GJ17622 [Drosophila virilis]	3055	15	35	14	12	7	4	2	15
M_dom_c1326	gi|300175763|emb|CBK21306.2| unnamed protein product [Blastocystis hominis]	1413	5	67	6	21	1	5	5	36
M_dom_c1327	gi|195036572|ref|XP_001989744.1| GH18965 [Drosophila grimshawi]	1614	2	5	0	0	0	0	0	0
M_dom_c1328		110	2	0	4	4	0	2	4	2
M_dom_c1329	gi|289741973|gb|ADD19734.1| monocarboxylate transporter [Glossina morsitans morsitans]	1386	148	175	155	207	127	152	164	183
M_dom_c1330	gi|195381947|ref|XP_002049694.1| GJ20615 [Drosophila virilis]	4309	443	769	319	285	211	225	242	342
M_dom_c1331	gi|195349772|ref|XP_002041416.1| GM10163 [Drosophila sechellia]	712	26	10	7	9	6	3	3	2
M_dom_c1332	gi|170071070|ref|XP_001869802.1| conserved hypothetical protein [Culex quinquefasciatus]	522	42	103	29	56	12	30	25	41
M_dom_c1333	gi|195125446|ref|XP_002007189.1| GI12520 [Drosophila mojavensis]	1915	34	27	18	16	4	19	15	26
M_dom_c1334	gi|195443428|ref|XP_002069419.1| GK18746 [Drosophila willistoni]	1983	97	187	68	57	33	43	24	50
M_dom_c1335	gi|195165027|ref|XP_002023347.1| GL20246 [Drosophila persimilis]	890	53	156	280	135	120	223	421	110
M_dom_c1336	gi|195128647|ref|XP_002008773.1| GI13679 [Drosophila mojavensis]	3404	702	560	374	363	276	271	272	398
M_dom_c1337	gi|195437811|ref|XP_002066833.1| GK24341 [Drosophila willistoni]	2058	796	457	538	428	674	301	530	235
M_dom_c1338	gi|289740223|gb|ADD18859.1| photolyase [Glossina morsitans morsitans]	1569	70	309	49	83	18	54	51	76
M_dom_c1339	gi|195387600|ref|XP_002052482.1| GJ21335 [Drosophila virilis]	2707	288	883	250	280	145	203	161	223
M_dom_c1340	gi|289741599|gb|ADD19547.1| LISH motif-containing protein [Glossina morsitans morsitans]	989	1049	1120	894	696	468	535	934	540
M_dom_c1341	gi|195128861|ref|XP_002008878.1| GI13734 [Drosophila mojavensis]	752	16	15	12	4	10	9	10	13
M_dom_c1342	gi|195385617|ref|XP_002051501.1| GJ15986 [Drosophila virilis]	935	0	0	0	0	0	0	0	1
M_dom_c1343	gi|195044867|ref|XP_001991893.1| GH11813 [Drosophila grimshawi]	746	1	24	1	4	1	4	0	3
M_dom_c1344	gi|195165354|ref|XP_002023504.1| GL20400 [Drosophila persimilis]	3359	240	237	159	134	76	80	116	116
M_dom_c1345	gi|195055300|ref|XP_001994557.1| GH15522 [Drosophila grimshawi]	1074	10192	3800	7579	6477	6406	7637	6308	4476
M_dom_c1346	gi|195350033|ref|XP_002041546.1| GM16690 [Drosophila sechellia]	2498	754	725	861	631	560	812	960	1182
M_dom_c1347	gi|189536989|ref|XP_001338057.2| PREDICTED: uncharacterized protein K02A2.6-like [Danio rerio]	1120	280	489	3	0	0	0	0	0
M_dom_c1348	gi|195384894|ref|XP_002051147.1| GJ14593 [Drosophila virilis]	708	165	242	84	114	116	119	104	134
M_dom_c1349	gi|158297147|ref|XP_317424.4| AGAP008037-PA [Anopheles gambiae str. PEST]	1757	0	2	0	0	0	0	0	1
M_dom_c1350	gi|149241256|ref|XP_001526292.1| conserved hypothetical protein [Lodderomyces elongisporus NRRL YB-4239]	315	2	5	0	0	2	3	0	3
M_dom_c1351	gi|195392319|ref|XP_002054805.1| GJ24640 [Drosophila virilis]	4370	830	451	285	283	756	778	714	806
M_dom_c1352	gi|195115417|ref|XP_002002253.1| GI17284 [Drosophila mojavensis]	2131	115	217	53	29	35	31	57	80
M_dom_c1353	gi|195451368|ref|XP_002072886.1| GK13449 [Drosophila willistoni]	1947	127	433	133	169	83	134	112	111
M_dom_c1354	gi|421835124|ref|ZP_16269977.1| CRISPR-associated RAMP Cmr6 family protein, partial [Clostridium botulinum CFSAN001627]	1017	0	0	0	0	0	0	0	0
M_dom_c1355	gi|289740369|gb|ADD18932.1| signal recognition particle receptor alpha subunit [Glossina morsitans morsitans]	1317	204	144	144	103	124	81	121	112
M_dom_c1356	gi|195488646|ref|XP_002092402.1| GE14171 [Drosophila yakuba]	2051	263	133	180	153	104	166	110	100
M_dom_c1357	gi|21483534|gb|AAM52742.1| RE50383p [Drosophila melanogaster]	1787	4	20	0	9	2	1	0	2
M_dom_c1358	gi|237832835|ref|XP_002365715.1| hypothetical protein TGME49_070390 [Toxoplasma gondii ME49]	249	365	89	175	69	430	354	468	560
M_dom_c1359	gi|125986481|ref|XP_001357004.1| GA18388 [Drosophila pseudoobscura pseudoobscura]	2069	59	6	146	56	45	41	66	22
M_dom_c1360		107	19	6	17	12	49	38	23	45
M_dom_c1361	gi|195115264|ref|XP_002002184.1| GI13968 [Drosophila mojavensis]	1078	0	4	2	1	3	0	0	0
M_dom_c1362	gi|195121146|ref|XP_002005082.1| GI20275 [Drosophila mojavensis]	3633	20	70	39	32	18	19	28	17
M_dom_c1363	gi|194748154|ref|XP_001956514.1| GF25254 [Drosophila ananassae]	1932	111	83	58	34	33	29	20	20
M_dom_c1364	gi|195399604|ref|XP_002058409.1| GJ14397 [Drosophila virilis]	1465	32	159	10	33	5	18	17	35
M_dom_c1365	gi|116007908|ref|NP_001036652.1| mitochondrial ribosomal protein S5, isoform C [Drosophila melanogaster]	1244	66	70	39	42	25	30	31	44
M_dom_c1366		1074	7	4	4	7	6	5	6	2
M_dom_c1367	gi|289743225|gb|ADD20360.1| homocysteine S-methyltransferase [Glossina morsitans morsitans]	1549	73	94	68	86	34	87	51	68
M_dom_c1368	gi|194752101|ref|XP_001958361.1| GF23556 [Drosophila ananassae]	1831	121	311	331	358	522	600	161	446
M_dom_c1369	gi|289741883|gb|ADD19689.1| transcription factor grauzone [Glossina morsitans morsitans]	1529	245	444	157	59	108	89	138	128
M_dom_c1370	gi|195128175|ref|XP_002008541.1| GI11762 [Drosophila mojavensis]	1871	1664	432	1033	452	880	813	1232	855
M_dom_c1371	gi|195127884|ref|XP_002008397.1| GI13472 [Drosophila mojavensis]	1404	7	9	0	5	3	0	3	4
M_dom_c1372	gi|401407637|ref|XP_003883267.1| hypothetical protein NCLIV_030220 [Neospora caninum Liverpool]	1379	10	757	13	66	7	23	8	69
M_dom_c1373	gi|149186741|ref|ZP_01865052.1| 3-isopropylmalate dehydrogenase [Erythrobacter sp. SD-21]	665	0	0	0	0	0	0	0	0
M_dom_c1374		216	0	0	0	0	0	0	1	0
M_dom_c1375	gi|195485319|ref|XP_002091043.1| GE12469 [Drosophila yakuba]	1865	1	0	6	17	0	3	0	0
M_dom_c1376	gi|195054226|ref|XP_001994027.1| GH22621 [Drosophila grimshawi]	746	22	144	20	35	13	16	13	35
M_dom_c1377	gi|157131858|ref|XP_001662343.1| hypothetical protein AaeL_AAEL012236 [Aedes aegypti]	2777	39	376	28	74	11	27	42	87
M_dom_c1378	gi|195473213|ref|XP_002088890.1| GE10654 [Drosophila yakuba]	680	0	0	0	0	0	0	0	0
M_dom_c1379	gi|24583165|ref|NP_609322.1| CG4598, isoform A [Drosophila melanogaster]	1106	98	189	132	138	148	139	151	164
M_dom_c1380	gi|195489808|ref|XP_002092894.1| key [Drosophila yakuba]	1946	172	122	137	94	34	49	66	36
M_dom_c1381		862	0	1	0	0	0	0	0	1
M_dom_c1382	gi|442624178|ref|NP_001261081.1| CG15099, isoform B [Drosophila melanogaster]	1851	5	8	10	2	10	1	10	2
M_dom_c1383	gi|194883406|ref|XP_001975792.1| GG20367 [Drosophila erecta]	2336	236	618	58	91	40	85	50	97
M_dom_c1384	gi|195454379|ref|XP_002074215.1| GK14523 [Drosophila willistoni]	2030	6	136	2	15	0	6	3	15
M_dom_c1385	gi|195027467|ref|XP_001986604.1| GH20432 [Drosophila grimshawi]	2844	144	41	145	59	120	77	146	120
M_dom_c1386	gi|390178849|ref|XP_003736742.1| GA16313, isoform B [Drosophila pseudoobscura pseudoobscura]	2882	201	123	195	149	85	110	178	89
M_dom_c1387	gi|195156329|ref|XP_002019053.1| GL26156 [Drosophila persimilis]	2685	11	77	21	22	3	23	17	21
M_dom_c1388	gi|17530795|ref|NP_511046.1| deadhead [Drosophila melanogaster]	576	0	864	0	40	0	27	0	54
M_dom_c1389	gi|195117102|ref|XP_002003088.1| GI24292 [Drosophila mojavensis]	1211	0	0	0	0	0	0	0	5
M_dom_c1390	gi|195382362|ref|XP_002049899.1| GJ21844 [Drosophila virilis]	1856	218	102	220	50	173	101	129	124
M_dom_c1391	gi|345495357|ref|XP_001607307.2| PREDICTED: SLIT-ROBO Rho GTPase-activating protein 1-like [Nasonia vitripennis]	4896	513	741	488	306	273	287	325	450
M_dom_c1392	gi|195333389|ref|XP_002033374.1| GM20447 [Drosophila sechellia]	1657	64	100	93	68	99	80	93	97
M_dom_c1393	gi|195063207|ref|XP_001996334.1| GH25122 [Drosophila grimshawi]	955	310	140	213	148	79	128	152	111
M_dom_c1394	gi|289739537|gb|ADD18516.1| hypothetical conserved protein [Glossina morsitans morsitans]	2285	205	55	197	149	217	274	219	88
M_dom_c1395		236	61	62	49	29	23	33	106	47
M_dom_c1396	gi|195505385|ref|XP_002099481.1| GE23329 [Drosophila yakuba]	1830	6	214	8	34	5	12	8	17
M_dom_c1397	gi|195111849|ref|XP_002000489.1| GI22496 [Drosophila mojavensis]	1820	24	29	14	8	9	2	9	8
M_dom_c1398	gi|194882631|ref|XP_001975414.1| GG20575 [Drosophila erecta]	2362	234	444	207	270	150	249	212	279
M_dom_c1399	gi|194749043|ref|XP_001956949.1| GF10173 [Drosophila ananassae]	1616	82	33	107	52	24	70	52	34
M_dom_c1400	gi|195444631|ref|XP_002069956.1| GK11797 [Drosophila willistoni]	1832	9	92	15	50	5	18	17	19
M_dom_c1401	gi|195134696|ref|XP_002011773.1| GI11211 [Drosophila mojavensis]	2627	329	229	211	185	117	125	161	186
M_dom_c1402	gi|195121622|ref|XP_002005319.1| GI19143 [Drosophila mojavensis]	2253	263	162	109	78	112	90	138	176
M_dom_c1403	gi|289741525|gb|ADD19510.1| Rab protein 6 [Glossina morsitans morsitans]	1361	135	145	115	58	60	54	98	60
M_dom_c1404	gi|194858042|ref|XP_001969088.1| GG24146 [Drosophila erecta]	793	13	42	71	60	19	45	24	8
M_dom_c1405	gi|195382243|ref|XP_002049840.1| GJ21809 [Drosophila virilis]	1269	15	61	34	71	31	62	31	87
M_dom_c1406	gi|195121895|ref|XP_002005448.1| GI20479 [Drosophila mojavensis]	671	101	497	77	110	67	84	78	91
M_dom_c1407	gi|386770798|ref|NP_001246669.1| upstream of N-ras, isoform C [Drosophila melanogaster]	3312	802	544	474	305	229	232	450	437
M_dom_c1408	gi|116007484|ref|NP_001036438.1| G protein-coupled receptor kinase 1, isoform A [Drosophila melanogaster]	2393	475	366	317	171	358	328	561	619
M_dom_c1409	gi|125808686|ref|XP_001360831.1| GA18253 [Drosophila pseudoobscura pseudoobscura]	1648	129	213	80	156	36	92	102	146
M_dom_c1410	gi|194864140|ref|XP_001970790.1| GG10839 [Drosophila erecta]	981	181	3	31	19	19	13	18	5
M_dom_c1411	gi|194912353|ref|XP_001982487.1| GG12709 [Drosophila erecta]	2250	160	125	93	72	78	65	28	28
M_dom_c1412	gi|195435960|ref|XP_002065946.1| GK20949 [Drosophila willistoni]	1696	549	370	569	340	486	373	432	322
M_dom_c1413	gi|195171459|ref|XP_002026523.1| GL15472 [Drosophila persimilis]	580	9	93	10	28	9	20	30	37
M_dom_c1414	gi|431910116|gb|ELK13189.1| Mucin-2 [Pteropus alecto]	1608	661	232	510	306	212	162	147	158
M_dom_c1415	gi|125811062|ref|XP_001361736.1| GA11566 [Drosophila pseudoobscura pseudoobscura]	2157	63	43	91	42	64	59	43	28
M_dom_c1416	gi|195491368|ref|XP_002093531.1| GE20697 [Drosophila yakuba]	1983	79	93	90	44	43	33	39	32
M_dom_c1417	gi|195132598|ref|XP_002010730.1| GI21703 [Drosophila mojavensis]	670	0	0	0	0	0	0	2	0
M_dom_c1418	gi|289724808|gb|ADD18347.1| hypothetical conserved protein [Glossina morsitans morsitans]	1093	68	329	40	63	42	43	20	74
M_dom_c1419		369	0	0	0	0	0	0	0	0
M_dom_c1420	gi|195448350|ref|XP_002071619.1| GK10080 [Drosophila willistoni]	829	2	4	2	4	0	4	5	2
M_dom_c1421	gi|195430304|ref|XP_002063196.1| GK21798 [Drosophila willistoni]	2566	4	310	15	32	2	14	8	47
M_dom_c1422	gi|346465893|gb|AEO32791.1| hypothetical protein [Amblyomma maculatum]	769	1019	82	418	125	668	251	846	333
M_dom_c1423	gi|195376907|ref|XP_002047234.1| GJ13327 [Drosophila virilis]	1013	268	420	211	227	158	216	208	150
M_dom_c1424	gi|195451551|ref|XP_002072973.1| GK13403 [Drosophila willistoni]	1223	9	8	8	4	2	4	4	2
M_dom_c1425		168	4	0	28	19	25	24	0	0
M_dom_c1426	gi|11065699|emb|CAC14279.1| heavy metal-responsive transcription factor-1 [Drosophila melanogaster]	2671	64	74	70	75	41	42	99	43
M_dom_c1427	gi|195110749|ref|XP_001999942.1| GI22805 [Drosophila mojavensis]	2010	0	20	0	1	0	0	0	1
M_dom_c1428	gi|289743283|gb|ADD20389.1| activating transcription factor 2 [Glossina morsitans morsitans]	1311	5	22	11	2	6	1	1	5
M_dom_c1429	gi|195344712|ref|XP_002038925.1| GM17122 [Drosophila sechellia]	2656	25	37	10	15	2	8	0	9
M_dom_c1430	gi|251764786|sp|B4G831.2|HOOK_DROPE RecName: Full=Protein hook	2201	109	143	72	72	71	51	80	63
M_dom_c1431	gi|195013766|ref|XP_001983901.1| GH15314 [Drosophila grimshawi]	809	0	0	3	1	4	0	1	0
M_dom_c1432	gi|195062683|ref|XP_001996237.1| GH22306 [Drosophila grimshawi]	2091	39	136	40	81	16	53	37	66
M_dom_c1433	gi|194753810|ref|XP_001959198.1| GF12179 [Drosophila ananassae]	2136	113	162	77	77	68	65	31	86
M_dom_c1434	gi|125977172|ref|XP_001352619.1| GA17443 [Drosophila pseudoobscura pseudoobscura]	1725	16	18	15	9	8	13	8	21
M_dom_c1435	gi|289742859|gb|ADD20177.1| very-long-chain acyl-CoA dehydrogenase [Glossina morsitans morsitans]	2311	91	113	93	127	68	62	138	47
M_dom_c1436	gi|194756638|ref|XP_001960583.1| GF11430 [Drosophila ananassae]	601	54	52	30	17	33	19	16	27
M_dom_c1437	gi|195448016|ref|XP_002071472.1| GK25121 [Drosophila willistoni]	616	52	139	80	47	31	50	40	79
M_dom_c1438	gi|195121844|ref|XP_002005428.1| GI19076 [Drosophila mojavensis]	1772	224	89	66	61	45	60	62	24
M_dom_c1439	gi|195109472|ref|XP_001999311.1| GI24444 [Drosophila mojavensis]	3162	146	187	149	68	65	68	72	93
M_dom_c1440	gi|195586444|ref|XP_002082984.1| GD11871 [Drosophila simulans]	858	432	132	278	120	93	115	179	101
M_dom_c1441	gi|195375084|ref|XP_002046333.1| GJ12563 [Drosophila virilis]	1637	8	79	11	17	6	4	5	15
M_dom_c1442	gi|198460152|ref|XP_001361629.2| GA20767 [Drosophila pseudoobscura pseudoobscura]	2288	25	12	11	18	7	14	20	29
M_dom_c1443	gi|195351921|ref|XP_002042464.1| GM23366 [Drosophila sechellia]	1851	114	211	62	81	62	66	111	98
M_dom_c1444	gi|195437628|ref|XP_002066742.1| cabut [Drosophila willistoni]	1246	583	261	632	393	726	403	751	357
M_dom_c1445	gi|289742711|gb|ADD20103.1| putative uracil phosphoribosyltransferase [Glossina morsitans morsitans]	831	16	12	1	6	7	7	4	3
M_dom_c1446	gi|195062433|ref|XP_001996189.1| GH22364 [Drosophila grimshawi]	559	2661	2064	1632	2073	5009	3374	2205	2335
M_dom_c1447	gi|195395276|ref|XP_002056262.1| GJ10321 [Drosophila virilis]	771	120	930	129	173	92	127	80	212
M_dom_c1448	gi|289741023|gb|ADD19259.1| putative mitochondrial complex I intermediate-associated protein 30 precursor [Glossina morsitans morsitans]	1233	31	60	15	37	21	33	34	32
M_dom_c1449	gi|125774067|ref|XP_001358292.1| GA11253 [Drosophila pseudoobscura pseudoobscura]	2260	36	74	34	24	28	11	22	31
M_dom_c1450	gi|195021566|ref|XP_001985420.1| GH17048 [Drosophila grimshawi]	1000	4	96	33	50	10	43	17	54
M_dom_c1451	gi|195050593|ref|XP_001992926.1| GH13374 [Drosophila grimshawi]	827	0	12	0	2	0	3	0	2
M_dom_c1452	gi|195485593|ref|XP_002091155.1| GE13490 [Drosophila yakuba]	785	10	272	11	33	10	10	7	23
M_dom_c1453	gi|195340335|ref|XP_002036769.1| GM12498 [Drosophila sechellia]	685	12	0	2	4	0	0	2	1
M_dom_c1454	gi|195127493|ref|XP_002008203.1| GI13360 [Drosophila mojavensis]	935	379	750	585	383	184	302	352	400
M_dom_c1455	gi|195444208|ref|XP_002069763.1| GK11397 [Drosophila willistoni]	1386	8	164	13	58	4	35	11	16
M_dom_c1456	gi|195114706|ref|XP_002001908.1| GI14532 [Drosophila mojavensis]	674	18	98	18	15	6	6	11	11
M_dom_c1457	gi|102939|pir||B36329 hypothetical protein 2 - cabbage looper transposon TED (fragment)	2044	86	54	88	28	16	32	25	53
M_dom_c1458	gi|289741335|gb|ADD19415.1| juvenile hormone-inducible protein 26 [Glossina morsitans morsitans]	1300	67	16	39	27	58	71	130	91
M_dom_c1459	gi|195157918|ref|XP_002019841.1| GL11991 [Drosophila persimilis]	1365	2	1	0	4	0	0	0	0
M_dom_c1460	gi|293401090|ref|ZP_06645235.1| conserved hypothetical protein [Erysipelotrichaceae bacterium 5_2_54FAA]	898	139	358	63	92	36	69	91	88
M_dom_c1461	gi|194748076|ref|XP_001956475.1| GF25230 [Drosophila ananassae]	1315	13	17	10	11	0	7	4	9
M_dom_c1462	gi|417408317|gb|JAA50719.1| Hypothetical protein, partial [Desmodus rotundus]	2288	646	258	338	277	167	244	172	324
M_dom_c1463	gi|195426606|ref|XP_002061405.1| GK20901 [Drosophila willistoni]	993	4	4	4	0	0	2	2	1
M_dom_c1464	gi|78706578|ref|NP_001027092.1| CG9133, isoform D [Drosophila melanogaster]	2109	537	13	448	2	273	28	812	10
M_dom_c1465	gi|195377327|ref|XP_002047442.1| GJ13446 [Drosophila virilis]	6153	18834	2379	5383	2545	4453	3546	8342	6346
M_dom_c1466	gi|194760023|ref|XP_001962241.1| GF14542 [Drosophila ananassae]	2416	4	22	3	4	0	2	6	3
M_dom_c1467	gi|195035569|ref|XP_001989250.1| GH10156 [Drosophila grimshawi]	817	0	8	0	0	0	0	0	0
M_dom_c1468	gi|289741343|gb|ADD19419.1| acyl-CoA synthetase [Glossina morsitans morsitans]	2166	46	551	322	2308	103	712	141	586
M_dom_c1469	gi|195150571|ref|XP_002016224.1| GL10611 [Drosophila persimilis]	914	4	0	3	4	1	0	0	0
M_dom_c1470	gi|289741837|gb|ADD19666.1| phosphatidylinositol synthase [Glossina morsitans morsitans]	735	3	8	6	1	1	0	2	0
M_dom_c1471	gi|194763513|ref|XP_001963877.1| GF21253 [Drosophila ananassae]	1295	2	17	7	7	4	6	3	5
M_dom_c1472		399	10	1	28	27	10	19	13	6
M_dom_c1473	gi|194865504|ref|XP_001971462.1| GG14972 [Drosophila erecta]	812	12	9	5	8	0	0	3	2
M_dom_c1474	gi|21464352|gb|AAM51979.1| RE01053p [Drosophila melanogaster]	1867	80	66	62	68	34	39	46	24
M_dom_c1475	gi|195443946|ref|XP_002069648.1| GK11460 [Drosophila willistoni]	2592	22	48	18	13	12	13	16	4
M_dom_c1476	gi|195111042|ref|XP_002000088.1| GI22725 [Drosophila mojavensis]	984	0	1	0	2	0	0	0	0
M_dom_c1477	gi|195449375|ref|XP_002072047.1| GK22530 [Drosophila willistoni]	768	16	114	29	41	32	25	35	24
M_dom_c1478	gi|195399087|ref|XP_002058152.1| GJ15928 [Drosophila virilis]	2267	50	355	44	132	19	81	52	105
M_dom_c1479	gi|194747689|ref|XP_001956284.1| GF25130 [Drosophila ananassae]	1025	8	29	8	7	2	2	3	12
M_dom_c1480		168	16	14	35	37	13	26	41	24
M_dom_c1481	gi|195472889|ref|XP_002088731.1| GE18729 [Drosophila yakuba]	3216	140	140	104	54	68	59	100	86
M_dom_c1482	gi|195375945|ref|XP_002046757.1| GJ12310 [Drosophila virilis]	698	5	1	20	4	4	7	8	23
M_dom_c1483	gi|194859720|ref|XP_001969437.1| GG23957 [Drosophila erecta]	1202	1087	544	1010	504	925	704	1068	863
M_dom_c1484	gi|289742303|gb|ADD19899.1| cell polarity protein PAR6 [Glossina morsitans morsitans]	1928	73	94	70	50	34	31	41	45
M_dom_c1485	gi|194873809|ref|XP_001973281.1| GG13444 [Drosophila erecta]	1298	170	277	86	138	46	88	96	91
M_dom_c1486	gi|289739419|gb|ADD18457.1| putative salivary secreted protein [Glossina morsitans morsitans]	858	4	11	2	1	0	0	9	3
M_dom_c1487	gi|195588649|ref|XP_002084070.1| Trap100 [Drosophila simulans]	1839	19	71	16	21	12	7	16	22
M_dom_c1488	gi|195113201|ref|XP_002001156.1| GI10629 [Drosophila mojavensis]	1129	28	3	23	9	8	3	10	8
M_dom_c1489	gi|195130903|ref|XP_002009890.1| GI14991 [Drosophila mojavensis]	2011	3	64	2	3	2	6	3	8
M_dom_c1490	gi|194747535|ref|XP_001956207.1| GF24711 [Drosophila ananassae]	1980	128	108	126	101	61	75	101	70
M_dom_c1491	gi|195112224|ref|XP_002000674.1| GI22400 [Drosophila mojavensis]	1644	121	86	90	76	55	51	67	46
M_dom_c1492	gi|16769420|gb|AAL28929.1| LD30416p [Drosophila melanogaster]	981	8	39	4	14	2	2	2	10
M_dom_c1493	gi|195392620|ref|XP_002054955.1| GJ19056 [Drosophila virilis]	1105	146	8	18	15	1	17	14	8
M_dom_c1494	gi|198468559|ref|XP_001354737.2| GA18587 [Drosophila pseudoobscura pseudoobscura]	2126	47	99	45	40	24	32	20	25
M_dom_c1495		785	5417	2162	4522	2652	4224	3128	3527	1943
M_dom_c1496	gi|195447272|ref|XP_002071140.1| GK25296 [Drosophila willistoni]	1203	139	164	98	79	173	227	182	260
M_dom_c1497	gi|194747245|ref|XP_001956063.1| GF25017 [Drosophila ananassae]	948	0	1	0	0	0	2	0	0
M_dom_c1498	gi|358339569|dbj|GAA47606.1| hypothetical protein CLF_100574 [Clonorchis sinensis]	458	130	107	90	43	62	64	91	76
M_dom_c1499	gi|221488757|gb|EEE26971.1| PHD-finger domain-containing protein, putative [Toxoplasma gondii GT1]	1228	20	15	10	17	14	19	25	29
M_dom_c1500	gi|194758599|ref|XP_001961549.1| GF15024 [Drosophila ananassae]	1141	0	3	1	1	0	0	0	0
M_dom_c1501	gi|300120494|emb|CBK20048.2| unnamed protein product [Blastocystis hominis]	1140	0	0	0	0	0	0	0	0
M_dom_c1502	gi|390177716|ref|XP_001358414.3| GA21721 [Drosophila pseudoobscura pseudoobscura]	2044	32	100	67	48	35	24	30	37
M_dom_c1503	gi|289741781|gb|ADD19638.1| leucine-rich repeat protein [Glossina morsitans morsitans]	1289	627	493	1536	1202	1327	1434	868	1026
M_dom_c1504	gi|195485284|ref|XP_002091028.1| GE13437 [Drosophila yakuba]	713	2	20	2	1	4	2	0	0
M_dom_c1505	gi|289743271|gb|ADD20383.1| uncharacterized conserved protein [Glossina morsitans morsitans]	883	202	683	263	313	134	230	299	432
M_dom_c1506	gi|289742291|gb|ADD19893.1| pyruvate carboxylase [Glossina morsitans morsitans]	2148	89	166	104	149	102	123	150	113
M_dom_c1507	gi|125977716|ref|XP_001352891.1| GA21512 [Drosophila pseudoobscura pseudoobscura]	1083	25	74	9	26	9	11	14	7
M_dom_c1508	gi|66822197|ref|XP_644453.1| esterase/lipase/thioesterase domain-containing protein [Dictyostelium discoideum AX4]	469	329	162	569	307	623	511	231	224
M_dom_c1509	gi|24649592|ref|NP_732969.1| caravaggio, isoform B [Drosophila melanogaster]	1185	13	305	11	32	12	24	8	62
M_dom_c1510	gi|167379578|ref|XP_001735197.1| hypothetical protein [Entamoeba dispar SAW760]	339	34	15	20	13	6	9	17	7
M_dom_c1511	gi|289740987|gb|ADD19241.1| carbon-nitrogen hydrolase [Glossina morsitans morsitans]	1104	273	357	227	244	185	202	158	192
M_dom_c1512	gi|194742160|ref|XP_001953574.1| GF17161 [Drosophila ananassae]	899	16	25	9	2	2	20	9	5
M_dom_c1513	gi|289743673|gb|ADD20584.1| electron transfer flavoprotein ubiquinone oxidoreductase [Glossina morsitans morsitans]	2132	194	265	232	351	189	417	219	226
M_dom_c1514		121	14	2	17	0	6	7	10	12
M_dom_c1515	gi|357486541|ref|XP_003613558.1| Peptide transporter PTR1 [Medicago truncatula]	436	5	22	6	0	0	0	0	0
M_dom_c1516	gi|150866148|ref|XP_001385644.2| hypothetical transcription factor [Scheffersomyces stipitis CBS 6054]	754	0	16	0	0	0	1	2	2
M_dom_c1517	gi|289741693|gb|ADD19594.1| translation initiation factor 6 [Glossina morsitans morsitans]	814	0	2	1	2	1	0	0	1
M_dom_c1518	gi|270004096|gb|EFA00544.1| hypothetical protein TcasGA2_TC003410 [Tribolium castaneum]	470	112	31	1076	500	668	622	475	331
M_dom_c1519	gi|347971385|ref|XP_001688419.2| AGAP004174-PA [Anopheles gambiae str. PEST]	1447	5	40	12	5	11	8	10	8
M_dom_c1520	gi|194768589|ref|XP_001966394.1| GF22022 [Drosophila ananassae]	541	31	5	29	9	15	11	10	2
M_dom_c1521	gi|195028293|ref|XP_001987011.1| GH20207 [Drosophila grimshawi]	1149	26	23	8	6	2	7	12	13
M_dom_c1522	gi|17933672|ref|NP_524586.1| myosin light chain 2, isoform A [Drosophila melanogaster]	2708	14083	3590	11838	12189	34586	20843	14756	14674
M_dom_c1523	gi|195111484|ref|XP_002000308.1| GI22597 [Drosophila mojavensis]	2861	40	8	12	5	2	2	3	0
M_dom_c1524	gi|290490082|gb|ADD31448.1| NADH-plastoquinone oxidoreductase subunit 1 protein [Oxalis latifolia]	652	107	50	38	42	26	44	37	41
M_dom_c1525	gi|195011469|ref|XP_001983164.1| GH15738 [Drosophila grimshawi]	781	695	90	296	92	152	113	306	223
M_dom_c1526	gi|161077698|ref|NP_001096933.1| CG2990, isoform C [Drosophila melanogaster]	2331	2	55	1	6	1	0	0	6
M_dom_c1527	gi|289739703|gb|ADD18599.1| ribosomal protein L4 [Glossina morsitans morsitans]	1375	1826	7863	1653	4578	1035	2267	1502	1955
M_dom_c1528	gi|195451334|ref|XP_002072869.1| GK13835 [Drosophila willistoni]	1990	1036	402	492	406	445	535	711	502
M_dom_c1529	gi|194900930|ref|XP_001980008.1| GG16895 [Drosophila erecta]	1986	14	24	12	3	2	0	6	5
M_dom_c1530	gi|198467853|ref|XP_002133867.1| GA27851 [Drosophila pseudoobscura pseudoobscura]	2797	182	91	95	49	51	41	61	49
M_dom_c1531	gi|320545759|ref|NP_001189082.1| CG42671, isoform F [Drosophila melanogaster]	1261	0	7	2	0	1	0	0	0
M_dom_c1532	gi|209880157|ref|XP_002141518.1| hypothetical protein [Cryptosporidium muris RN66]	970	0	1	2	0	0	3	3	3
M_dom_c1533	gi|194865944|ref|XP_001971681.1| GG14298 [Drosophila erecta]	2141	25	25	12	14	3	2	8	10
M_dom_c1534	gi|194901952|ref|XP_001980515.1| GG18443 [Drosophila erecta]	1152	79	108	103	193	37	69	103	80
M_dom_c1535	gi|281337962|gb|EFB13546.1| hypothetical protein PANDA_012775 [Ailuropoda melanoleuca]	2320	35	247	44	85	24	43	31	56
M_dom_c1536	gi|157141838|ref|XP_001647758.1| hypothetical protein AaeL_AAEL015402 [Aedes aegypti]	1555	2	28	10	7	9	16	5	16
M_dom_c1537	gi|66824281|ref|XP_645495.1| hypothetical protein DDB_G0271670 [Dictyostelium discoideum AX4]	3613	356	502	198	194	133	203	298	347
M_dom_c1538	gi|289743559|gb|ADD20527.1| WD40 repeat protein [Glossina morsitans morsitans]	1180	0	0	0	0	0	0	0	0
M_dom_c1539	gi|294995292|ref|ZP_06800983.1| hypothetical protein Mtub2_12463 [Mycobacterium tuberculosis 210]	1396	320	62	192	69	86	72	163	110
M_dom_c1540	gi|195378670|ref|XP_002048106.1| GJ11527 [Drosophila virilis]	1052	1	1	1	1	0	1	0	3
M_dom_c1541	gi|195120560|ref|XP_002004792.1| GI19399 [Drosophila mojavensis]	2162	5	25	3	5	5	1	2	2
M_dom_c1542	gi|295664599|ref|XP_002792851.1| conserved hypothetical protein [Paracoccidioides sp. 'lutzii' Pb01]	555	0	1	0	0	0	0	0	0
M_dom_c1543	gi|413921303|gb|AFW61235.1| hypothetical protein ZEAMMB73_072629 [Zea mays]	456	1	3	0	1	0	1	0	0
M_dom_c1544	gi|195394197|ref|XP_002055732.1| GJ19523 [Drosophila virilis]	1417	1	6	0	0	5	0	1	1
M_dom_c1545	gi|195328511|ref|XP_002030958.1| GM24292 [Drosophila sechellia]	2350	428	477	323	340	133	175	247	292
M_dom_c1546	gi|195394600|ref|XP_002055930.1| GJ10658 [Drosophila virilis]	2688	334	608	177	279	160	196	211	282
M_dom_c1547		115	0	6	0	5	0	0	0	0
M_dom_c1548	gi|195132995|ref|XP_002010925.1| GI21810 [Drosophila mojavensis]	3059	394	436	223	157	113	116	251	182
M_dom_c1549	gi|195385472|ref|XP_002051429.1| GJ12292 [Drosophila virilis]	787	0	2	1	2	0	1	0	1
M_dom_c1550		541	0	0	0	0	0	0	0	0
M_dom_c1551	gi|194895806|ref|XP_001978347.1| GG19542 [Drosophila erecta]	795	1	2	4	3	1	0	0	1
M_dom_c1552	gi|21355513|ref|NP_651272.1| CG13625 [Drosophila melanogaster]	1441	265	540	204	175	170	190	252	327
M_dom_c1553	gi|289741383|gb|ADD19439.1| hypothetical conserved protein [Glossina morsitans morsitans]	729	12	3	4	3	0	1	0	2
M_dom_c1554		107	0	0	0	0	0	0	0	0
M_dom_c1555	gi|289742935|gb|ADD20215.1| hypothetical conserved protein [Glossina morsitans morsitans]	2019	93	27	156	69	62	36	83	62
M_dom_c1556	gi|194743296|ref|XP_001954136.1| GF16896 [Drosophila ananassae]	611	0	0	0	0	0	0	0	0
M_dom_c1557	gi|125984037|ref|XP_001355783.1| GA17449 [Drosophila pseudoobscura pseudoobscura]	1323	57	80	69	85	34	60	34	53
M_dom_c1558	gi|195053948|ref|XP_001993888.1| GH22128 [Drosophila grimshawi]	1267	0	12	2	1	0	1	0	0
M_dom_c1559	gi|194766031|ref|XP_001965128.1| GF23558 [Drosophila ananassae]	3963	634	991	505	479	283	246	766	394
M_dom_c1560	gi|194744919|ref|XP_001954940.1| GF18522 [Drosophila ananassae]	1976	338	513	390	276	233	332	242	181
M_dom_c1561	gi|194747553|ref|XP_001956216.1| GF25097 [Drosophila ananassae]	1298	123	47	133	76	99	83	147	50
M_dom_c1562		88	6	0	3	0	4	3	1	4
M_dom_c1563	gi|194754279|ref|XP_001959423.1| GF12060 [Drosophila ananassae]	1709	606	1320	472	507	366	482	553	380
M_dom_c1564	gi|195018909|ref|XP_001984870.1| GH16722 [Drosophila grimshawi]	1508	3	1	7	3	1	1	0	0
M_dom_c1565	gi|289739523|gb|ADD18509.1| lipid storage droplet-1 [Glossina morsitans morsitans]	621	107	249	106	392	117	218	307	231
M_dom_c1566	gi|125979947|ref|XP_001354006.1| GA14605 [Drosophila pseudoobscura pseudoobscura]	1171	115	135	123	97	45	68	128	44
M_dom_c1567	gi|170595123|ref|XP_001902255.1| U88 [Brugia malayi]	590	6	0	8	3	4	3	4	3
M_dom_c1568	gi|195480943|ref|XP_002101455.1| GE17642 [Drosophila yakuba]	1021	17	3	39	39	10	24	19	23
M_dom_c1569	gi|289739867|gb|ADD18681.1| methylcrotonoyl-coenzyme A carboxylase 1 alpha [Glossina morsitans morsitans]	2111	118	191	75	99	9	57	43	64
M_dom_c1570	gi|195378548|ref|XP_002048045.1| GJ13747 [Drosophila virilis]	1037	1	5	0	2	5	0	0	0
M_dom_c1571	gi|348515095|ref|XP_003445075.1| PREDICTED: hypothetical protein LOC100691895 [Oreochromis niloticus]	1051	6	24	10	5	5	5	5	6
M_dom_c1572	gi|258597432|ref|XP_001348146.2| conserved Plasmodium protein [Plasmodium falciparum 3D7]	683	3	0	0	0	0	0	1	0
M_dom_c1573	gi|194873631|ref|XP_001973247.1| GG15996 [Drosophila erecta]	706	439	727	246	270	167	310	211	254
M_dom_c1574	gi|125808153|ref|XP_001360653.1| GA21283 [Drosophila pseudoobscura pseudoobscura]	2158	30	49	26	26	17	29	19	42
M_dom_c1575	gi|195401473|ref|XP_002059337.1| GJ18398 [Drosophila virilis]	1692	29	33	24	39	11	31	40	26
M_dom_c1576	gi|195332845|ref|XP_002033103.1| GM21133 [Drosophila sechellia]	1241	5	9	21	11	23	14	20	2
M_dom_c1577	gi|195121206|ref|XP_002005111.1| GI20293 [Drosophila mojavensis]	2519	223	200	149	89	90	86	108	72
M_dom_c1578		277	0	0	33	8	45	19	46	56
M_dom_c1579	gi|194763883|ref|XP_001964062.1| GF20924 [Drosophila ananassae]	839	154	419	221	275	80	240	352	523
M_dom_c1580	gi|195338807|ref|XP_002036015.1| GM13698 [Drosophila sechellia]	908	2	3	0	0	0	0	2	1
M_dom_c1581	gi|258649591|ref|YP_003204879.1| NADH dehydrogenase subunit 5 [Radopholus similis]	259	0	0	4	0	1	0	1	0
M_dom_c1582	gi|195588629|ref|XP_002084060.1| GD13018 [Drosophila simulans]	1359	7	22	6	9	1	5	1	5
M_dom_c1583	gi|195132504|ref|XP_002010683.1| GI21675 [Drosophila mojavensis]	1453	1	5	0	1	3	0	2	2
M_dom_c1584	gi|195344788|ref|XP_002038961.1| GM17100 [Drosophila sechellia]	3452	192	122	51	39	45	24	160	70
M_dom_c1585	gi|195436364|ref|XP_002066138.1| GK22197 [Drosophila willistoni]	934	11	21	8	7	1	0	3	6
M_dom_c1586	gi|195127973|ref|XP_002008441.1| GI11815 [Drosophila mojavensis]	1893	4	98	20	27	10	16	7	7
M_dom_c1587	gi|289741975|gb|ADD19735.1| tRNA nucleotidyltransferase/poly polymerase A [Glossina morsitans morsitans]	2049	79	334	67	125	39	82	67	156
M_dom_c1588	gi|195389432|ref|XP_002053381.1| GJ23369 [Drosophila virilis]	1178	33	712	18	98	10	80	11	98
M_dom_c1589	gi|194766347|ref|XP_001965286.1| GF24329 [Drosophila ananassae]	2386	16	158	18	14	14	11	20	25
M_dom_c1590	gi|195117760|ref|XP_002003415.1| GI17899 [Drosophila mojavensis]	2246	135	226	172	145	96	117	216	126
M_dom_c1591	gi|195429242|ref|XP_002062672.1| GK19568 [Drosophila willistoni]	1446	31	340	14	65	7	40	25	56
M_dom_c1592	gi|110289286|gb|AAP54315.2| retrotransposon protein, putative, Ty1-copia subclass [Oryza sativa Japonica Group]	501	372	1	33	2	25	1	30	1
M_dom_c1593	gi|289741573|gb|ADD19534.1| inhibitor of apoptosis 2 protein [Glossina morsitans morsitans]	1045	1	3	1	7	1	1	0	3
M_dom_c1594	gi|289740823|gb|ADD19159.1| lysophospholipase [Glossina morsitans morsitans]	980	3	10	11	8	10	5	10	10
M_dom_c1595		570	1	0	0	0	0	0	0	0
M_dom_c1596	gi|195453663|ref|XP_002073885.1| GK14353 [Drosophila willistoni]	1668	75	112	70	71	32	31	43	22
M_dom_c1597	gi|195448130|ref|XP_002071523.1| GK25092 [Drosophila willistoni]	733	1	0	0	0	2	0	0	0
M_dom_c1598		195	0	4	1	1	4	0	1	0
M_dom_c1599	gi|125776747|ref|XP_001359378.1| GA16155 [Drosophila pseudoobscura pseudoobscura]	1103	0	2	0	0	0	0	0	0
M_dom_c1600	gi|195174023|ref|XP_002027782.1| GL21395 [Drosophila persimilis]	3962	181	177	150	113	85	102	134	92
M_dom_c1601	gi|209944428|gb|ACI96445.1| mutagen-sensitive 304 [Drosophila melanogaster]	1796	2	21	4	13	6	2	3	13
M_dom_c1602	gi|194762684|ref|XP_001963464.1| GF20276 [Drosophila ananassae]	1006	20	49	11	19	14	12	9	25
M_dom_c1603	gi|195425596|ref|XP_002061082.1| GK10748 [Drosophila willistoni]	2449	94	61	49	35	45	19	46	48
M_dom_c1604	gi|195174157|ref|XP_002027847.1| GL16339 [Drosophila persimilis]	449	0	0	0	1	0	0	0	0
M_dom_c1605	gi|194762828|ref|XP_001963536.1| GF20238 [Drosophila ananassae]	1120	145	623	143	284	103	155	91	193
M_dom_c1606	gi|68061939|ref|XP_672972.1| hypothetical protein [Plasmodium berghei strain ANKA]	711	43	109	21	28	12	11	23	42
M_dom_c1607	gi|195012171|ref|XP_001983510.1| GH15541 [Drosophila grimshawi]	2025	11	221	14	24	22	20	5	43
M_dom_c1608	gi|13811433|gb|AAK40119.1| cytochrome P450 CYP28B1 [Musca domestica]	1501	1073	255	2686	1530	1589	1420	1711	988
M_dom_c1609	gi|297792407|ref|XP_002864088.1| predicted protein [Arabidopsis lyrata subsp. lyrata]	327	3620	3926	4701	759	1061	422	1007	33
M_dom_c1610	gi|194759302|ref|XP_001961888.1| GF14715 [Drosophila ananassae]	723	6	0	2	0	0	3	5	0
M_dom_c1611	gi|158301911|ref|XP_321585.4| AGAP001537-PA [Anopheles gambiae str. PEST]	2473	1	64	2	16	0	8	0	8
M_dom_c1612	gi|358339569|dbj|GAA47606.1| hypothetical protein CLF_100574 [Clonorchis sinensis]	520	286	238	181	73	116	121	254	277
M_dom_c1613	gi|195402703|ref|XP_002059944.1| GJ15123 [Drosophila virilis]	1355	49	76	55	25	35	36	41	46
M_dom_c1614	gi|125978713|ref|XP_001353389.1| GA16683 [Drosophila pseudoobscura pseudoobscura]	1735	28	85	24	34	10	25	15	15
M_dom_c1615	gi|195435824|ref|XP_002065879.1| GK16219 [Drosophila willistoni]	1608	21	11	31	14	13	16	14	2
M_dom_c1616	gi|195157716|ref|XP_002019742.1| GL12559 [Drosophila persimilis]	1667	2	58	11	27	6	39	7	26
M_dom_c1617	gi|19922922|ref|NP_611944.1| CG4707 [Drosophila melanogaster]	2776	52	134	22	27	10	13	25	34
M_dom_c1618	gi|195442097|ref|XP_002068796.1| GK17838 [Drosophila willistoni]	1424	73	25	95	87	99	128	115	79
M_dom_c1619	gi|195377497|ref|XP_002047526.1| GJ11885 [Drosophila virilis]	1708	26	51	19	23	9	6	13	16
M_dom_c1620	gi|405969933|gb|EKC34876.1| hypothetical protein CGI_10027585 [Crassostrea gigas]	819	51	107	26	59	34	66	60	56
M_dom_c1621	gi|195439016|ref|XP_002067427.1| GK16414 [Drosophila willistoni]	498	3183	25021	2793	8842	5340	9385	5455	8774
M_dom_c1622	gi|24647907|ref|NP_524728.2| eukaryotic initiation factor 1A, isoform A [Drosophila melanogaster]	828	2404	1849	1778	1493	1059	1437	1971	1710
M_dom_c1623	gi|358339569|dbj|GAA47606.1| hypothetical protein CLF_100574 [Clonorchis sinensis]	231	1850	1300	1301	595	1439	1276	1265	1276
M_dom_c1624	gi|195389010|ref|XP_002053171.1| GJ23741 [Drosophila virilis]	1671	214	422	155	178	92	151	180	143
M_dom_c1625	gi|195396513|ref|XP_002056876.1| GJ16765 [Drosophila virilis]	2595	17	30	10	5	1	1	5	7
M_dom_c1626	gi|195582909|ref|XP_002081268.1| GD10930 [Drosophila simulans]	1145	21	88	14	10	10	11	10	3
M_dom_c1627	gi|195442059|ref|XP_002068778.1| GK17845 [Drosophila willistoni]	2500	4	14	3	1	0	4	0	0
M_dom_c1628	gi|289740981|gb|ADD19238.1| Ca2+/calmodulin-dependent protein phosphatase [Glossina morsitans morsitans]	739	82	50	48	64	22	36	40	27
M_dom_c1629	gi|195445918|ref|XP_002070543.1| GK12115 [Drosophila willistoni]	683	25	237	17	95	12	62	35	81
M_dom_c1630	gi|195425449|ref|XP_002061018.1| GK10718 [Drosophila willistoni]	2654	36	29	38	23	53	42	84	62
M_dom_c1631	gi|157453|gb|AAA28540.1| 7.6 kb fsh membrane protein [Drosophila melanogaster]	2317	430	448	285	201	185	239	367	293
M_dom_c1632	gi|289741989|gb|ADD19742.1| enoyl-CoA hydratase [Glossina morsitans morsitans]	1159	735	806	482	491	317	520	589	558
M_dom_c1633	gi|289739509|gb|ADD18502.1| nucleolar complex protein [Glossina morsitans morsitans]	1565	53	202	52	82	34	54	24	53
M_dom_c1634	gi|195447746|ref|XP_002071351.1| GK25751 [Drosophila willistoni]	774	4	5	3	7	1	2	0	0
M_dom_c1635	gi|194760517|ref|XP_001962486.1| GF14420 [Drosophila ananassae]	1440	64	115	93	79	68	67	23	53
M_dom_c1636	gi|195351750|ref|XP_002042392.1| GM13515 [Drosophila sechellia]	2262	29	20	59	16	59	51	110	78
M_dom_c1637	gi|195151307|ref|XP_002016589.1| GL11666 [Drosophila persimilis]	2419	235	541	162	151	118	136	186	253
M_dom_c1638	gi|195396987|ref|XP_002057110.1| GJ16904 [Drosophila virilis]	1029	4	4	3	2	1	1	0	3
M_dom_c1639	gi|194762680|ref|XP_001963462.1| GF20412 [Drosophila ananassae]	2049	7	9	2	1	4	2	0	6
M_dom_c1640	gi|195175810|ref|XP_002028602.1| GL22369 [Drosophila persimilis]	846	264	9	125	42	137	94	85	150
M_dom_c1641	gi|430813745|emb|CCJ28932.1| unnamed protein product, partial [Pneumocystis jirovecii]	382	76	11	20	8	17	3	18	11
M_dom_c1642		80	112	21	13	3	13	2	8	16
M_dom_c1643	gi|195130066|ref|XP_002009475.1| GI15208 [Drosophila mojavensis]	1939	291	71	193	117	102	67	132	96
M_dom_c1644	gi|289743587|gb|ADD20541.1| putative mitochondrial cholesterol transporter [Glossina morsitans morsitans]	997	45	188	58	92	48	36	36	22
M_dom_c1645	gi|195397029|ref|XP_002057131.1| GJ16517 [Drosophila virilis]	1097	5	13	9	3	7	6	2	2
M_dom_c1646		482	0	0	0	0	0	0	0	0
M_dom_c1647	gi|195171834|ref|XP_002026707.1| GL13259 [Drosophila persimilis]	2561	2511	1637	1563	1016	1003	1185	1149	1602
M_dom_c1648	gi|195132723|ref|XP_002010792.1| GI21735 [Drosophila mojavensis]	865	25	6	14	3	5	2	25	2
M_dom_c1649	gi|195329120|ref|XP_002031259.1| GM25895 [Drosophila sechellia]	1932	0	15	0	0	0	0	0	3
M_dom_c1650	gi|194753017|ref|XP_001958815.1| GF12371 [Drosophila ananassae]	811	5	47	5	21	6	10	10	17
M_dom_c1651	gi|24656431|ref|NP_611508.1| Fem-1, isoform A [Drosophila melanogaster]	2241	603	596	288	261	224	216	220	218
M_dom_c1652	gi|195571587|ref|XP_002103784.1| GD18795 [Drosophila simulans]	2046	8	5	6	0	0	1	0	1
M_dom_c1653	gi|195432745|ref|XP_002064377.1| GK20131 [Drosophila willistoni]	1101	146	82	123	199	136	232	204	156
M_dom_c1654	gi|414447606|gb|AFW99833.1| trehalose-6-phosphate synthase 1 [Delia antiqua]	2280	734	331	1038	858	792	971	1021	412
M_dom_c1655	gi|312621970|ref|YP_004023583.1| o-antigen polymerase [Caldicellulosiruptor kronotskyensis 2002]	787	2	21	2	1	0	1	1	5
M_dom_c1656	gi|195123569|ref|XP_002006276.1| GI18653 [Drosophila mojavensis]	3587	26	124	23	30	12	23	20	41
M_dom_c1657	gi|161076968|ref|NP_995729.2| sickie, isoform B [Drosophila melanogaster]	1225	91	20	32	27	41	74	32	42
M_dom_c1658	gi|195128595|ref|XP_002008748.1| GI11644 [Drosophila mojavensis]	1226	9	31	11	7	3	4	3	11
M_dom_c1659	gi|28571758|ref|NP_650648.3| Peroxinectin-like [Drosophila melanogaster]	1530	0	17	0	0	0	0	0	1
M_dom_c1660	gi|125986674|ref|XP_001357100.1| GA18458 [Drosophila pseudoobscura pseudoobscura]	790	22	5	15	10	12	26	20	13
M_dom_c1661	gi|195150347|ref|XP_002016116.1| GL10667 [Drosophila persimilis]	1255	53	35	12	22	2	8	5	10
M_dom_c1662	gi|195446277|ref|XP_002070709.1| GK12202 [Drosophila willistoni]	1294	6	16	13	10	3	6	3	9
M_dom_c1663	gi|195354790|ref|XP_002043879.1| GM17806 [Drosophila sechellia]	939	64	53	133	75	32	45	27	40
M_dom_c1664	gi|195027962|ref|XP_001986851.1| GH21602 [Drosophila grimshawi]	917	22	9	24	37	21	32	18	12
M_dom_c1665	gi|66824281|ref|XP_645495.1| hypothetical protein DDB_G0271670 [Dictyostelium discoideum AX4]	1725	1871	587	771	368	279	315	369	305
M_dom_c1666	gi|16186117|gb|AAL14003.1| SD05719p [Drosophila melanogaster]	924	0	6	0	3	0	0	1	1
M_dom_c1667	gi|195402279|ref|XP_002059734.1| GJ18986 [Drosophila virilis]	1511	173	359	217	142	124	129	153	176
M_dom_c1668	gi|195504856|ref|XP_002099258.1| GE23468 [Drosophila yakuba]	1606	144	224	132	141	132	136	127	166
M_dom_c1669	gi|195453990|ref|XP_002074035.1| GK14421 [Drosophila willistoni]	794	6	8	4	3	0	5	1	5
M_dom_c1670	gi|195450947|ref|XP_002072701.1| GK13744 [Drosophila willistoni]	2222	8	78	7	6	0	7	10	18
M_dom_c1671	gi|289724707|gb|ADD18318.1| mannose lectin ERGIC-53 [Glossina morsitans morsitans]	1493	169	124	202	140	100	196	142	83
M_dom_c1672	gi|194868464|ref|XP_001972297.1| GG15448 [Drosophila erecta]	605	10	10	34	102	18	53	23	33
M_dom_c1673	gi|195430420|ref|XP_002063253.1| GK21824 [Drosophila willistoni]	1952	46	72	87	65	30	74	99	27
M_dom_c1674	gi|195332632|ref|XP_002033001.1| GM21079 [Drosophila sechellia]	2654	1642	1254	890	891	687	757	870	800
M_dom_c1675	gi|21355965|ref|NP_648212.1| CG7182 [Drosophila melanogaster]	1814	93	534	63	181	26	188	115	196
M_dom_c1676	gi|123431636|ref|XP_001308251.1| flocculin [Trichomonas vaginalis G3]	1132	4	1	0	1	3	0	1	0
M_dom_c1677	gi|194757245|ref|XP_001960875.1| GF13579 [Drosophila ananassae]	616	387	258	281	184	72	115	206	67
M_dom_c1678	gi|289741829|gb|ADD19662.1| DHHC-type Zn-finger protein [Glossina morsitans morsitans]	1470	32	73	39	49	17	17	23	20
M_dom_c1679		323	96	123	40	22	38	23	47	72
M_dom_c1680	gi|195121606|ref|XP_002005311.1| GI20412 [Drosophila mojavensis]	3094	459	516	600	319	315	313	429	349
M_dom_c1681		1059	28	27	9	10	9	11	0	2
M_dom_c1682	gi|194899634|ref|XP_001979364.1| GG24232 [Drosophila erecta]	2636	12	8	5	5	5	3	2	3
M_dom_c1683	gi|340505069|gb|EGR31440.1| hypothetical protein IMG5_109580 [Ichthyophthirius multifiliis]	495	2	5	21	8	4	0	6	17
M_dom_c1684	gi|195120640|ref|XP_002004832.1| GI19382 [Drosophila mojavensis]	5616	230	317	177	162	120	159	194	191
M_dom_c1685	gi|195170727|ref|XP_002026163.1| GL16191 [Drosophila persimilis]	2318	21	96	37	52	15	24	32	31
M_dom_c1686	gi|195041446|ref|XP_001991257.1| GH12154 [Drosophila grimshawi]	1145	10	57	8	2	9	5	1	0
M_dom_c1687	gi|17136376|ref|NP_476666.1| armadillo, isoform A [Drosophila melanogaster]	1099	1	16	4	1	2	0	0	3
M_dom_c1688		970	3	14	12	6	11	10	26	13
M_dom_c1689	gi|289743081|gb|ADD20288.1| Zn2+ transporter [Glossina morsitans morsitans]	1503	156	118	128	80	71	81	113	68
M_dom_c1690	gi|350422599|ref|XP_003493223.1| PREDICTED: hypothetical protein LOC100742354 [Bombus impatiens]	1576	115	153	37	23	21	15	26	33
M_dom_c1691	gi|195396369|ref|XP_002056804.1| GJ16718 [Drosophila virilis]	2210	476	418	320	277	99	186	170	147
M_dom_c1692	gi|195401863|ref|XP_002059530.1| GJ14776 [Drosophila virilis]	1608	39	54	71	55	55	28	31	33
M_dom_c1693	gi|190608796|gb|ACE79729.1| coiled-coil Y protein [Drosophila grimshawi]	970	44	0	43	2	7	0	61	2
M_dom_c1694	gi|24585251|ref|NP_523602.2| topoisomerase 3alpha [Drosophila melanogaster]	1942	82	369	43	86	28	61	35	96
M_dom_c1695	gi|195395788|ref|XP_002056516.1| GJ10185 [Drosophila virilis]	2185	9	27	27	43	20	25	51	12
M_dom_c1696	gi|195336330|ref|XP_002034794.1| GM14274 [Drosophila sechellia]	4294	63	19	46	44	16	14	32	18
M_dom_c1697	gi|194860648|ref|XP_001969628.1| GG23848 [Drosophila erecta]	1861	339	183	352	233	175	202	326	255
M_dom_c1698	gi|289742971|gb|ADD20233.1| hypothetical conserved protein [Glossina morsitans morsitans]	653	109	663	62	179	51	96	57	119
M_dom_c1699	gi|125981077|ref|XP_001354545.1| GA11617 [Drosophila pseudoobscura pseudoobscura]	749	141	93	73	75	37	53	69	22
M_dom_c1700	gi|194855445|ref|XP_001968547.1| GG24934 [Drosophila erecta]	966	548	62	272	123	178	156	243	132
M_dom_c1701	gi|194892177|ref|XP_001977611.1| GG19140 [Drosophila erecta]	1708	84	167	121	147	40	67	45	70
M_dom_c1702	gi|194759510|ref|XP_001961990.1| GF14659 [Drosophila ananassae]	2708	1344	914	481	432	486	609	1153	872
M_dom_c1703		190	89	60	0	0	46	20	31	61
M_dom_c1704	gi|195057268|ref|XP_001995228.1| GH23035 [Drosophila grimshawi]	2112	22	15	11	1	4	1	7	4
M_dom_c1705	gi|256062390|ref|XP_002570327.1| hypothetical protein [Schistosoma mansoni]	1329	1	0	3	3	0	0	0	2
M_dom_c1706	gi|194758599|ref|XP_001961549.1| GF15024 [Drosophila ananassae]	1775	2	6	6	0	0	0	5	4
M_dom_c1707	gi|109628393|gb|ABG34552.1| cytochrome P450 CYP6A37 [Musca domestica]	846	0	0	0	0	0	0	0	0
M_dom_c1708	gi|1245870|gb|AAB35644.1| replication factors MCM [Drosophila sp.]	883	0	10	0	0	0	4	0	1
M_dom_c1709	gi|195051638|ref|XP_001993139.1| GH13654 [Drosophila grimshawi]	2416	25	32	7	7	5	5	4	9
M_dom_c1710	gi|125978521|ref|XP_001353293.1| GA19997 [Drosophila pseudoobscura pseudoobscura]	650	51	54	24	25	37	28	25	18
M_dom_c1711	gi|194760559|ref|XP_001962507.1| GF14410 [Drosophila ananassae]	1788	275	191	174	106	64	43	158	85
M_dom_c1712	gi|350422599|ref|XP_003493223.1| PREDICTED: hypothetical protein LOC100742354 [Bombus impatiens]	2045	214	504	131	111	81	91	97	168
M_dom_c1713	gi|195375148|ref|XP_002046365.1| GJ12546 [Drosophila virilis]	2614	103	67	87	54	32	39	71	38
M_dom_c1714	gi|281366255|ref|NP_730058.2| CG7656, isoform D [Drosophila melanogaster]	1569	437	338	288	170	142	165	328	184
M_dom_c1715	gi|194751704|ref|XP_001958165.1| GF10784 [Drosophila ananassae]	671	27	24	22	26	18	42	50	45
M_dom_c1716	gi|289740485|gb|ADD18990.1| uncharacterized conserved protein [Glossina morsitans morsitans]	2874	219	281	130	125	68	76	63	111
M_dom_c1717	gi|194870521|ref|XP_001972668.1| GG13759 [Drosophila erecta]	1196	33	41	43	35	20	12	5	8
M_dom_c1718	gi|195454258|ref|XP_002074159.1| GK12767 [Drosophila willistoni]	465	34	1	24	3	1	4	13	3
M_dom_c1719	gi|257743035|ref|NP_001158148.1| zinc finger protein 229 [Mus musculus]	1495	31	81	44	42	22	29	42	35
M_dom_c1720	gi|21711799|gb|AAM75090.1| RH44301p [Drosophila melanogaster]	981	1	2	4	1	1	2	0	0
M_dom_c1721	gi|194758004|ref|XP_001961252.1| GF11092 [Drosophila ananassae]	1236	328	302	369	412	240	379	259	321
M_dom_c1722	gi|57865331|gb|AAW57295.1| clip-domain serine proteinase [Delia antiqua]	1087	5	20	4	9	1	10	2	6
M_dom_c1723	gi|194865293|ref|XP_001971357.1| GG14911 [Drosophila erecta]	764	0	25	0	0	4	0	0	0
M_dom_c1724		86	0	0	0	0	0	0	0	0
M_dom_c1725	gi|195154963|ref|XP_002018382.1| GL17676 [Drosophila persimilis]	1997	46	66	22	34	14	9	16	5
M_dom_c1726	gi|289739699|gb|ADD18597.1| fatty acid-binding protein FABP [Glossina morsitans morsitans]	640	9	639	16	236	25	126	7	283
M_dom_c1727	gi|66824281|ref|XP_645495.1| hypothetical protein DDB_G0271670 [Dictyostelium discoideum AX4]	1839	24	37	9	12	8	6	25	11
M_dom_c1728	gi|195386896|ref|XP_002052140.1| GJ23321 [Drosophila virilis]	1588	13	131	20	89	3	27	6	43
M_dom_c1729	gi|48477274|ref|YP_022980.1| hypothetical protein PTO0202 [Picrophilus torridus DSM 9790]	264	95	53	116	34	116	119	111	44
M_dom_c1730	gi|195386274|ref|XP_002051829.1| GJ17210 [Drosophila virilis]	849	9	50	14	32	9	24	6	13
M_dom_c1731	gi|390179274|ref|XP_003736851.1| GA30222, isoform A [Drosophila pseudoobscura pseudoobscura]	2101	860	300	346	179	307	294	282	258
M_dom_c1732	gi|195376481|ref|XP_002047025.1| GJ12156 [Drosophila virilis]	4034	332	187	251	187	167	311	406	250
M_dom_c1733	gi|195146224|ref|XP_002014087.1| GL24490 [Drosophila persimilis]	1289	39	117	33	74	16	22	30	47
M_dom_c1734	gi|170595123|ref|XP_001902255.1| U88 [Brugia malayi]	517	60	11	19	13	17	10	27	19
M_dom_c1735	gi|194749017|ref|XP_001956936.1| GF24314 [Drosophila ananassae]	206	0	0	0	0	1	2	0	0
M_dom_c1736	gi|198454976|ref|XP_001359800.2| GA15419 [Drosophila pseudoobscura pseudoobscura]	1432	182	284	176	86	81	100	169	156
M_dom_c1737		211	848	421	290	162	108	117	158	134
M_dom_c1738	gi|125985949|ref|XP_001356738.1| GA17749 [Drosophila pseudoobscura pseudoobscura]	1466	8	11	4	1	0	1	0	1
M_dom_c1739	gi|195426728|ref|XP_002061452.1| GK20919 [Drosophila willistoni]	1287	30	34	30	23	18	8	5	15
M_dom_c1740	gi|24663763|ref|NP_729888.1| CG10171, isoform B [Drosophila melanogaster]	1170	0	1	0	2	0	3	1	0
M_dom_c1741	gi|195456708|ref|XP_002075252.1| GK17003 [Drosophila willistoni]	1216	29	47	60	41	22	21	60	20
M_dom_c1742	gi|161076735|ref|NP_001097099.1| CG31638, isoform B [Drosophila melanogaster]	1905	36	43	16	12	5	16	20	22
M_dom_c1743	gi|347966824|ref|XP_321129.5| AGAP001935-PA [Anopheles gambiae str. PEST]	772	1	5	0	1	1	2	0	0
M_dom_c1744	gi|58393590|ref|XP_320183.2| AGAP012374-PA [Anopheles gambiae str. PEST]	484	1656	1341	1580	1436	2268	2048	1278	1211
M_dom_c1745	gi|194757626|ref|XP_001961065.1| GF13686 [Drosophila ananassae]	842	891	198	702	386	869	423	1270	751
M_dom_c1746	gi|195348901|ref|XP_002040985.1| GM15311 [Drosophila sechellia]	1921	8	23	10	14	1	5	7	7
M_dom_c1747		794	30	7	11	2	14	21	25	16
M_dom_c1748	gi|281365675|ref|NP_001163350.1| alan shepard, isoform E [Drosophila melanogaster]	2880	247	156	341	168	200	268	237	216
M_dom_c1749	gi|195392118|ref|XP_002054706.1| GJ24596 [Drosophila virilis]	1466	96	120	111	75	85	76	116	102
M_dom_c1750	gi|195444734|ref|XP_002070004.1| GK11259 [Drosophila willistoni]	1249	20	216	78	142	37	90	64	139
M_dom_c1751	gi|195121470|ref|XP_002005243.1| GI19191 [Drosophila mojavensis]	1065	0	0	0	0	0	0	0	0
M_dom_c1752	gi|195109721|ref|XP_001999430.1| GI24505 [Drosophila mojavensis]	3583	47	121	28	20	16	25	24	24
M_dom_c1753		572	42	25	29	28	33	42	68	42
M_dom_c1754	gi|326427305|gb|EGD72875.1| hypothetical protein PTSG_12192 [Salpingoeca sp. ATCC 50818]	370	138	22	125	35	91	57	145	85
M_dom_c1755	gi|194757768|ref|XP_001961134.1| GF11157 [Drosophila ananassae]	733	50	15	19	9	21	20	24	13
M_dom_c1756	gi|281209373|gb|EFA83541.1| hypothetical protein PPL_02606 [Polysphondylium pallidum PN500]	2580	200	1252	186	247	118	189	194	563
M_dom_c1757	gi|195442071|ref|XP_002068783.1| GK17963 [Drosophila willistoni]	810	24	137	7	36	5	34	27	84
M_dom_c1758	gi|195111248|ref|XP_002000191.1| GI10094 [Drosophila mojavensis]	797	23	162	18	36	33	36	27	55
M_dom_c1759	gi|194754595|ref|XP_001959580.1| GF11973 [Drosophila ananassae]	1122	14	120	7	20	6	19	10	30
M_dom_c1760	gi|195442776|ref|XP_002069122.1| GK24236 [Drosophila willistoni]	723	3	1	1	0	0	0	0	1
M_dom_c1761	gi|242045628|ref|XP_002460685.1| hypothetical protein SORBIDRAFT_02g033135 [Sorghum bicolor]	756	2791	445	474	209	451	500	746	514
M_dom_c1762	gi|194908102|ref|XP_001981705.1| GG12203 [Drosophila erecta]	2271	171	209	168	86	72	75	122	93
M_dom_c1763	gi|194751239|ref|XP_001957934.1| GF23767 [Drosophila ananassae]	809	0	1	1	0	0	2	0	0
M_dom_c1764	gi|195125958|ref|XP_002007441.1| GI12951 [Drosophila mojavensis]	2258	567	495	655	441	331	390	658	362
M_dom_c1765	gi|195043294|ref|XP_001991590.1| GH12742 [Drosophila grimshawi]	2054	139	213	113	145	80	149	105	173
M_dom_c1766	gi|195030396|ref|XP_001988054.1| GH10955 [Drosophila grimshawi]	1410	0	10	1	2	0	1	1	0
M_dom_c1767	gi|330920025|ref|XP_003298859.1| hypothetical protein PTT_09687 [Pyrenophora teres f. teres 0-1]	654	0	0	0	0	0	0	0	0
M_dom_c1768	gi|195378548|ref|XP_002048045.1| GJ13747 [Drosophila virilis]	716	18	20	8	6	4	5	5	10
M_dom_c1769	gi|195375704|ref|XP_002046640.1| GJ12990 [Drosophila virilis]	839	896	182	744	624	926	519	331	213
M_dom_c1770	gi|281364272|ref|NP_523864.3| goliath, isoform C [Drosophila melanogaster]	1682	84	105	45	48	20	32	22	22
M_dom_c1771	gi|195376247|ref|XP_002046908.1| GJ12231 [Drosophila virilis]	1456	178	495	295	212	115	101	245	193
M_dom_c1772	gi|195018230|ref|XP_001984745.1| GH14854 [Drosophila grimshawi]	854	3	4	0	0	0	2	3	0
M_dom_c1773		103	0	2	0	0	0	0	0	0
M_dom_c1774	gi|195113657|ref|XP_002001384.1| GI10759 [Drosophila mojavensis]	758	3	12	4	2	1	4	3	3
M_dom_c1775	gi|195059324|ref|XP_001995611.1| GH17670 [Drosophila grimshawi]	2605	366	330	313	179	271	236	284	167
M_dom_c1776	gi|195131339|ref|XP_002010108.1| GI15742 [Drosophila mojavensis]	732	272	208	151	131	81	118	106	90
M_dom_c1777	gi|195120494|ref|XP_002004759.1| GI19420 [Drosophila mojavensis]	1239	58	69	69	72	60	95	193	73
M_dom_c1778	gi|195038241|ref|XP_001990568.1| GH19422 [Drosophila grimshawi]	355	23	15	22	16	10	10	29	8
M_dom_c1779	gi|358339569|dbj|GAA47606.1| hypothetical protein CLF_100574 [Clonorchis sinensis]	1016	4	5	14	5	6	5	6	7
M_dom_c1780	gi|195174518|ref|XP_002028020.1| GL15068 [Drosophila persimilis]	1087	1	12	0	2	0	0	0	0
M_dom_c1781	gi|195334525|ref|XP_002033928.1| GM21586 [Drosophila sechellia]	1402	25	43	10	4	3	7	7	8
M_dom_c1782	gi|194853816|ref|XP_001968228.1| GG24754 [Drosophila erecta]	5519	919	667	831	430	332	390	484	705
M_dom_c1783	gi|195127884|ref|XP_002008397.1| GI13472 [Drosophila mojavensis]	1941	516	295	336	189	250	255	299	204
M_dom_c1784	gi|195444062|ref|XP_002069700.1| GK11435 [Drosophila willistoni]	771	8	3	4	8	2	9	3	6
M_dom_c1785	gi|194756834|ref|XP_001960675.1| GF11378 [Drosophila ananassae]	1477	41	104	39	58	40	51	60	64
M_dom_c1786	gi|289741419|gb|ADD19457.1| glucosamine-6-phosphate isomerase [Glossina morsitans morsitans]	921	16	11	7	18	3	16	7	18
M_dom_c1787	gi|198470122|ref|XP_001355231.2| GA17230 [Drosophila pseudoobscura pseudoobscura]	2508	495	511	213	127	158	187	341	203
M_dom_c1788	gi|195393652|ref|XP_002055467.1| GJ18777 [Drosophila virilis]	791	1	1	1	0	0	0	0	1
M_dom_c1789	gi|195575368|ref|XP_002105651.1| GD16337 [Drosophila simulans]	749	2415	8259	3636	7412	4343	5920	5328	6041
M_dom_c1790	gi|215259661|gb|ACJ64322.1| hydroxypyruvate isomerase [Culex tarsalis]	231	155	99	42	77	64	81	56	44
M_dom_c1791	gi|195351570|ref|XP_002042307.1| GM13470 [Drosophila sechellia]	885	0	1	0	1	0	0	0	0
M_dom_c1792	gi|139798|sp|P08793.1|XDH_CALVI RecName: Full=Xanthine dehydrogenase; Short=XD	2111	105	111	179	161	147	206	126	87
M_dom_c1793	gi|195340019|ref|XP_002036614.1| GM18785 [Drosophila sechellia]	2817	32	189	23	51	8	47	21	71
M_dom_c1794	gi|195391178|ref|XP_002054240.1| GJ24339 [Drosophila virilis]	1936	181	355	125	231	60	115	148	115
M_dom_c1795	gi|194761190|ref|XP_001962812.1| GF14242 [Drosophila ananassae]	1025	5	18	5	13	2	8	3	3
M_dom_c1796	gi|195029683|ref|XP_001987701.1| GH22067 [Drosophila grimshawi]	1060	468	370	363	251	263	308	472	366
M_dom_c1797	gi|68470781|ref|XP_720636.1| hypothetical protein CaO19.4331 [Candida albicans SC5314]	1062	2	4	0	1	0	0	0	1
M_dom_c1798	gi|195044692|ref|XP_001991861.1| GH11840 [Drosophila grimshawi]	735	2	2	1	1	0	0	2	2
M_dom_c1799	gi|195439846|ref|XP_002067770.1| GK12606 [Drosophila willistoni]	4551	20621	2289	6223	2494	4213	2912	7560	4727
M_dom_c1800	gi|195470174|ref|XP_002087383.1| GE16405 [Drosophila yakuba]	936	3	0	0	1	0	0	0	0
M_dom_c1801	gi|194751803|ref|XP_001958213.1| GF23636 [Drosophila ananassae]	826	235	272	220	115	95	98	137	154
M_dom_c1802	gi|195375420|ref|XP_002046499.1| GJ12459 [Drosophila virilis]	2075	1	94	4	9	3	4	0	15
M_dom_c1803	gi|102939|pir||B36329 hypothetical protein 2 - cabbage looper transposon TED (fragment)	2143	199	73	450	215	23	20	99	45
M_dom_c1804	gi|195446786|ref|XP_002070923.1| GK25408 [Drosophila willistoni]	1738	11	6	27	20	13	6	6	9
M_dom_c1805	gi|195477834|ref|XP_002100321.1| GE16984 [Drosophila yakuba]	1634	7	72	5	12	3	7	0	14
M_dom_c1806	gi|195384128|ref|XP_002050770.1| GJ20020 [Drosophila virilis]	1158	5	0	3	2	1	6	5	2
M_dom_c1807	gi|195451360|ref|XP_002072882.1| GK13451 [Drosophila willistoni]	647	3	30	2	99	0	54	0	109
M_dom_c1808		811	107	28	50	39	55	32	75	34
M_dom_c1809	gi|194855123|ref|XP_001968481.1| GG24480 [Drosophila erecta]	1081	3	0	4	1	4	10	0	0
M_dom_c1810	gi|195117924|ref|XP_002003495.1| GI17944 [Drosophila mojavensis]	3587	890	3292	624	1853	633	990	414	2256
M_dom_c1811	gi|195033785|ref|XP_001988762.1| GH11342 [Drosophila grimshawi]	619	23	20	18	15	4	17	14	9
M_dom_c1812	gi|161084302|ref|NP_001097623.1| Abl tyrosine kinase, isoform B [Drosophila melanogaster]	3127	64	38	32	26	19	11	28	25
M_dom_c1813	gi|289741083|gb|ADD19289.1| galectin [Glossina morsitans morsitans]	795	49	25	179	53	57	85	40	39
M_dom_c1814	gi|195435267|ref|XP_002065623.1| GK15550 [Drosophila willistoni]	2834	221	620	216	251	121	217	185	242
M_dom_c1815	gi|195113237|ref|XP_002001174.1| GI10637 [Drosophila mojavensis]	1371	10	6	11	6	8	7	10	0
M_dom_c1816	gi|195488243|ref|XP_002092232.1| GE14073 [Drosophila yakuba]	1673	94	221	94	90	55	77	56	131
M_dom_c1817	gi|195393660|ref|XP_002055471.1| GJ18774 [Drosophila virilis]	2638	120	29	111	59	51	48	90	49
M_dom_c1818	gi|194748631|ref|XP_001956748.1| GF10083 [Drosophila ananassae]	1562	1993	883	1307	1022	1480	1758	1715	1392
M_dom_c1819	gi|198451625|ref|XP_002137330.1| GA26608 [Drosophila pseudoobscura pseudoobscura]	3855	283	457	59	56	60	37	51	45
M_dom_c1820	gi|198466415|ref|XP_001353991.2| GA15090 [Drosophila pseudoobscura pseudoobscura]	4185	152	286	96	97	75	48	80	115
M_dom_c1821	gi|195390093|ref|XP_002053703.1| GJ24041 [Drosophila virilis]	2125	9	132	7	16	5	10	7	22
M_dom_c1822	gi|297806297|ref|XP_002871032.1| hypothetical protein ARALYDRAFT_487116 [Arabidopsis lyrata subsp. lyrata]	593	44	40	56	18	43	23	95	26
M_dom_c1823	gi|195159540|ref|XP_002020636.1| GL15120 [Drosophila persimilis]	896	0	0	0	0	3	0	0	0
M_dom_c1824	gi|194755108|ref|XP_001959834.1| GF13064 [Drosophila ananassae]	585	0	12	1	2	0	3	0	2
M_dom_c1825	gi|158340|gb|AAA62769.1| recombination repair protein [Drosophila melanogaster]	3096	148	739	114	186	45	119	71	223
M_dom_c1826	gi|194758132|ref|XP_001961316.1| GF11058 [Drosophila ananassae]	867	11	89	14	20	3	13	14	24
M_dom_c1827	gi|386766795|ref|NP_001247377.1| calcineurin A1, isoform B [Drosophila melanogaster]	1536	61	23	21	11	14	12	12	13
M_dom_c1828	gi|162951769|gb|ABY21746.1| LP07229p [Drosophila melanogaster]	1114	2	2	2	6	1	7	5	1
M_dom_c1829	gi|195110491|ref|XP_001999813.1| GI22874 [Drosophila mojavensis]	2480	174	84	93	44	66	42	55	43
M_dom_c1830	gi|195379824|ref|XP_002048675.1| GJ14104 [Drosophila virilis]	3688	175	100	92	45	68	41	54	66
M_dom_c1831	gi|289741897|gb|ADD19696.1| translin [Glossina morsitans morsitans]	867	40	231	23	136	16	61	30	39
M_dom_c1832	gi|289740997|gb|ADD19246.1| hypothetical conserved protein [Glossina morsitans morsitans]	1871	660	288	464	241	176	92	193	95
M_dom_c1833	gi|195386112|ref|XP_002051748.1| GJ10640 [Drosophila virilis]	1740	3	124	0	8	0	5	0	19
M_dom_c1834	gi|380018371|ref|XP_003693103.1| PREDICTED: LOW QUALITY PROTEIN: glutamate receptor 1-like [Apis florea]	877	9	3	28	13	11	14	15	6
M_dom_c1835	gi|195137984|ref|XP_002012603.1| GI18319 [Drosophila mojavensis]	1689	247	186	863	1282	420	488	1139	841
M_dom_c1836	gi|4768933|gb|AAD29685.1|AF133341_1 carboxylesterase MdaE7 [Musca domestica]	1796	801	342	741	992	456	784	422	656
M_dom_c1837	gi|66824281|ref|XP_645495.1| hypothetical protein DDB_G0271670 [Dictyostelium discoideum AX4]	2175	14	56	14	16	2	7	8	10
M_dom_c1838	gi|16197927|gb|AAL13731.1| LD21171p [Drosophila melanogaster]	258	74	1	15	10	3	5	9	11
M_dom_c1839	gi|195029529|ref|XP_001987625.1| GH22018 [Drosophila grimshawi]	1498	161	195	106	197	99	192	134	142
M_dom_c1840	gi|157124473|ref|XP_001660477.1| 80 kda MCM3-associated protein [Aedes aegypti]	2386	48	209	26	53	11	33	31	97
M_dom_c1841	gi|194889828|ref|XP_001977164.1| GG18878 [Drosophila erecta]	789	133	35	32	10	66	27	64	11
M_dom_c1842	gi|313231001|emb|CBY18999.1| unnamed protein product [Oikopleura dioica]	813	319	428	333	290	197	266	328	270
M_dom_c1843	gi|195037188|ref|XP_001990046.1| GH19125 [Drosophila grimshawi]	911	24	74	26	34	19	26	24	50
M_dom_c1844	gi|195034572|ref|XP_001988927.1| GH11433 [Drosophila grimshawi]	1743	97	66	50	28	29	43	37	56
M_dom_c1845	gi|428169646|gb|EKX38578.1| hypothetical protein GUITHDRAFT_115350 [Guillardia theta CCMP2712]	746	1930	1610	2591	1256	1016	1006	778	669
M_dom_c1846	gi|198461484|ref|XP_002139006.1| GA24084 [Drosophila pseudoobscura pseudoobscura]	1238	39	80	30	50	12	22	12	27
M_dom_c1847	gi|195564441|ref|XP_002105827.1| GD16511 [Drosophila simulans]	1271	370	16	120	49	23	24	60	23
M_dom_c1848	gi|119114103|ref|XP_319037.3| AGAP009919-PA [Anopheles gambiae str. PEST]	1652	0	8	0	3	2	0	0	0
M_dom_c1849	gi|194746327|ref|XP_001955632.1| GF18860 [Drosophila ananassae]	1303	218	661	167	264	121	188	148	221
M_dom_c1850	gi|194748715|ref|XP_001956790.1| GF24398 [Drosophila ananassae]	1868	8	8	9	7	3	2	7	8
M_dom_c1851	gi|195113211|ref|XP_002001161.1| GI22123 [Drosophila mojavensis]	2494	66	58	38	37	20	42	56	40
M_dom_c1852	gi|341889279|gb|EGT45214.1| hypothetical protein CAEBREN_03876 [Caenorhabditis brenneri]	414	0	0	0	0	0	0	2	0
M_dom_c1853	gi|195438693|ref|XP_002067267.1| GK16271 [Drosophila willistoni]	866	1	2	0	0	0	0	0	1
M_dom_c1854	gi|195436782|ref|XP_002066334.1| GK18240 [Drosophila willistoni]	1446	29	69	17	34	16	18	24	28
M_dom_c1855	gi|195431638|ref|XP_002063835.1| GK15696 [Drosophila willistoni]	1283	458	409	513	250	360	331	563	594
M_dom_c1856	gi|195440368|ref|XP_002068014.1| GK11988 [Drosophila willistoni]	1806	391	295	317	262	217	287	260	235
M_dom_c1857	gi|195395918|ref|XP_002056581.1| GJ10143 [Drosophila virilis]	1586	18	54	13	14	7	10	13	14
M_dom_c1858	gi|66818745|ref|XP_643032.1| hypothetical protein DDB_G0276719 [Dictyostelium discoideum AX4]	1603	217	417	159	146	169	134	192	210
M_dom_c1859	gi|195450769|ref|XP_002072625.1| GK13703 [Drosophila willistoni]	777	39	7	9	9	26	25	14	12
M_dom_c1860	gi|195131101|ref|XP_002009989.1| GI14937 [Drosophila mojavensis]	1905	133	103	54	72	12	32	48	55
M_dom_c1861		637	5	0	1	2	1	0	0	0
M_dom_c1862	gi|195434152|ref|XP_002065067.1| GK15262 [Drosophila willistoni]	993	5	7	2	8	0	5	1	3
M_dom_c1863	gi|195382978|ref|XP_002050203.1| GJ20326 [Drosophila virilis]	843	4	138	3	14	2	5	0	24
M_dom_c1864	gi|195396208|ref|XP_002056724.1| GJ10059 [Drosophila virilis]	786	3	3	0	2	0	0	0	0
M_dom_c1865	gi|116515090|ref|YP_802719.1| hypothetical protein BCc_150 [Buchnera aphidicola BCc]	1233	59	49	60	28	51	67	50	45
M_dom_c1866	gi|289742327|gb|ADD19911.1| putative peptidoglycan-binding protein [Glossina morsitans morsitans]	1015	1	13	1	3	1	0	2	5
M_dom_c1867		241	133	16	61	24	50	29	65	60
M_dom_c1868	gi|289740997|gb|ADD19246.1| hypothetical conserved protein [Glossina morsitans morsitans]	755	52	23	6	4	11	4	3	13
M_dom_c1869		642	1	18	1	0	0	1	1	6
M_dom_c1870	gi|396460554|ref|XP_003834889.1| similar to endo-beta-1,3-glucanase [Leptosphaeria maculans JN3]	584	0	2	0	0	0	0	0	0
M_dom_c1871	gi|198455645|ref|XP_001360084.2| GA12417 [Drosophila pseudoobscura pseudoobscura]	1208	68	277	70	108	24	51	93	112
M_dom_c1872	gi|198466934|ref|XP_001354190.2| GA20165 [Drosophila pseudoobscura pseudoobscura]	1198	14	46	11	6	6	8	10	13
M_dom_c1873	gi|198469142|ref|XP_002134229.1| GA22672 [Drosophila pseudoobscura pseudoobscura]	626	5	6	35	11	31	8	27	18
M_dom_c1874	gi|408683100|ref|YP_006882927.1| hypothetical protein SVEN_7382 [Streptomyces venezuelae ATCC 10712]	1368	9	9	9	3	7	4	3	0
M_dom_c1875	gi|358339569|dbj|GAA47606.1| hypothetical protein CLF_100574 [Clonorchis sinensis]	711	41	133	36	54	24	26	27	43
M_dom_c1876	gi|289742681|gb|ADD20088.1| 3'-phosphoadenosine 5'-phosphosulfate sulfotransferase/FAD synthetase [Glossina morsitans morsitans]	1277	172	162	58	61	70	59	77	25
M_dom_c1877	gi|195107722|ref|XP_001998457.1| GI23976 [Drosophila mojavensis]	2110	20	39	18	7	6	9	4	7
M_dom_c1878	gi|195062465|ref|XP_001996197.1| GH22338 [Drosophila grimshawi]	3026	492	493	414	315	205	263	286	380
M_dom_c1879	gi|308478994|ref|XP_003101707.1| hypothetical protein CRE_11163 [Caenorhabditis remanei]	338	49	36	56	45	50	46	88	55
M_dom_c1880	gi|195126401|ref|XP_002007659.1| GI12259 [Drosophila mojavensis]	889	108	71	30	20	8	13	56	20
M_dom_c1881		152	1	0	0	0	0	0	0	0
M_dom_c1882	gi|195118160|ref|XP_002003608.1| GI18008 [Drosophila mojavensis]	947	386	316	436	228	279	387	302	223
M_dom_c1883	gi|195390205|ref|XP_002053759.1| GJ24067 [Drosophila virilis]	683	276	36	104	69	33	55	69	81
M_dom_c1884	gi|289740725|gb|ADD19110.1| putative N6-adenine methylase [Glossina morsitans morsitans]	1328	2	18	0	10	0	2	0	5
M_dom_c1885	gi|71652680|ref|XP_814991.1| hypothetical protein [Trypanosoma cruzi strain CL Brener]	408	112	155	125	63	122	92	95	131
M_dom_c1886	gi|195021048|ref|XP_001985319.1| GH16998 [Drosophila grimshawi]	2279	147	79	86	65	68	50	81	81
M_dom_c1887	gi|312285744|gb|ADQ64562.1| hypothetical protein [Bactrocera oleae]	1730	360	83	171	95	131	133	171	154
M_dom_c1888	gi|157121213|ref|XP_001659879.1| aaa atpase [Aedes aegypti]	1311	13	26	15	9	6	3	9	10
M_dom_c1889	gi|194879363|ref|XP_001974225.1| GG21618 [Drosophila erecta]	1527	56	110	28	68	33	36	54	61
M_dom_c1890	gi|195049687|ref|XP_001992768.1| GH24941 [Drosophila grimshawi]	512	88	590	78	178	24	100	112	135
M_dom_c1891	gi|21356925|ref|NP_649538.1| pancreatic eIF-2alpha kinase, isoform A [Drosophila melanogaster]	2203	94	172	62	60	44	52	83	48
M_dom_c1892	gi|194763761|ref|XP_001964001.1| GF20958 [Drosophila ananassae]	461	13	10	2	3	0	6	6	0
M_dom_c1893	gi|195123500|ref|XP_002006243.1| GI18674 [Drosophila mojavensis]	1406	2	0	9	4	7	23	12	4
M_dom_c1894	gi|124804106|ref|XP_001347904.1| conserved Plasmodium protein [Plasmodium falciparum 3D7]	433	4051	580	1311	759	3501	1340	2121	1884
M_dom_c1895	gi|17862808|gb|AAL39881.1| LP05464p [Drosophila melanogaster]	2435	285	350	232	225	179	273	298	205
M_dom_c1896		659	1077	233	499	420	465	499	737	524
M_dom_c1897	gi|172045934|sp|Q9I7U4.3|TITIN_DROME RecName: Full=Titin; AltName: Full=D-Titin; AltName: Full=Kettin	1114	1188	148	281	147	246	203	424	368
M_dom_c1898	gi|195012173|ref|XP_001983511.1| GH15540 [Drosophila grimshawi]	1711	88	179	126	139	85	99	77	80
M_dom_c1899	gi|195346150|ref|XP_002039630.1| GM22627 [Drosophila sechellia]	918	0	0	1	1	0	0	1	0
M_dom_c1900		1577	91	30	37	46	63	79	97	66
M_dom_c1901	gi|194853455|ref|XP_001968167.1| GG24716 [Drosophila erecta]	1920	22	127	25	38	19	14	22	31
M_dom_c1902	gi|17137214|ref|NP_477169.1| nervana 2, isoform A [Drosophila melanogaster]	1961	912	184	724	449	742	512	975	774
M_dom_c1903	gi|195493925|ref|XP_002094622.1| GE21922 [Drosophila yakuba]	676	16	3	12	6	4	10	5	4
M_dom_c1904	gi|195502674|ref|XP_002098329.1| GE10323 [Drosophila yakuba]	1839	19	159	20	59	0	20	12	47
M_dom_c1905	gi|194741628|ref|XP_001953291.1| GF17280 [Drosophila ananassae]	1319	127	294	105	135	140	220	128	155
M_dom_c1906	gi|195498238|ref|XP_002096438.1| eukaryotic translation elongation factor 1 gamma [Drosophila yakuba]	1869	107	186	64	48	36	21	47	33
M_dom_c1907	gi|195046009|ref|XP_001992070.1| GH24560 [Drosophila grimshawi]	731	4	0	1	0	3	5	3	2
M_dom_c1908	gi|195125830|ref|XP_002007378.1| GI12420 [Drosophila mojavensis]	1050	87	286	31	43	13	35	50	34
M_dom_c1909	gi|17862926|gb|AAL39940.1| SD03546p [Drosophila melanogaster]	2030	260	774	133	158	68	256	499	815
M_dom_c1910	gi|161081163|ref|NP_001097494.1| CG32264, isoform E [Drosophila melanogaster]	1947	1052	567	739	427	405	427	611	446
M_dom_c1911	gi|195121572|ref|XP_002005294.1| GI20406 [Drosophila mojavensis]	2067	18	21	10	11	0	3	2	5
M_dom_c1912	gi|167735625|emb|CAP78958.1| antimicrobial peptide Attacin A11 [Glossina morsitans morsitans]	675	246	155	1034	130	150	111	236	5
M_dom_c1913	gi|194749487|ref|XP_001957170.1| GF10289 [Drosophila ananassae]	1033	38	78	42	52	25	65	24	20
M_dom_c1914	gi|194744584|ref|XP_001954773.1| GF16573 [Drosophila ananassae]	1487	45	57	36	30	13	17	32	26
M_dom_c1915	gi|289740887|gb|ADD19191.1| galectin [Glossina morsitans morsitans]	1648	381	253	302	242	137	196	233	144
M_dom_c1916	gi|3037015|gb|AAC38978.1| cytochrome c oxidase subunit 1 [Bodo saltans]	563	98	38	58	34	47	28	48	27
M_dom_c1917	gi|289742499|gb|ADD19997.1| glycosylphosphatidylinositol-specific phospholipase C [Glossina morsitans morsitans]	1070	436	198	318	355	174	235	460	203
M_dom_c1918	gi|47117014|sp|Q7YT16.1|LYS1_MUSDO RecName: Full=Lysozyme 1; AltName: Full=1,4-beta-N-acetylmuramidase 1; Flags: Precursor	474	1931	1780	324	888	4660	3756	3088	10318
M_dom_c1919	gi|195354474|ref|XP_002043722.1| GM16437 [Drosophila sechellia]	820	1	1	0	0	0	0	0	2
M_dom_c1920	gi|195047866|ref|XP_001992427.1| GH24743 [Drosophila grimshawi]	837	2	7	7	3	1	0	2	0
M_dom_c1921	gi|195148665|ref|XP_002015288.1| GL18499 [Drosophila persimilis]	1629	10	26	5	1	3	3	3	7
M_dom_c1922	gi|195173871|ref|XP_002027708.1| GL22690 [Drosophila persimilis]	1029	4	3	2	4	0	2	0	4
M_dom_c1923	gi|221058439|ref|XP_002259865.1| hypothetical protein, conserved in Plasmodium species [Plasmodium knowlesi strain H]	238	0	2	4	0	2	4	4	7
M_dom_c1924	gi|195054635|ref|XP_001994230.1| GH12392 [Drosophila grimshawi]	915	17	21	13	9	0	8	10	8
M_dom_c1925	gi|195503295|ref|XP_002098592.1| GE10454 [Drosophila yakuba]	1823	33	95	33	48	36	18	54	32
M_dom_c1926	gi|195585436|ref|XP_002082487.1| GD11597 [Drosophila simulans]	1156	7	1	3	0	0	0	0	0
M_dom_c1927	gi|195390632|ref|XP_002053972.1| GJ24175 [Drosophila virilis]	4359	296	298	159	136	103	112	112	164
M_dom_c1928		721	247	615	85	86	103	114	162	238
M_dom_c1929	gi|195130169|ref|XP_002009525.1| marf [Drosophila mojavensis]	3054	1217	769	1236	924	807	693	2147	1492
M_dom_c1930	gi|281362212|ref|NP_001163675.1| CG7956, isoform D [Drosophila melanogaster]	2349	64	110	33	24	25	28	43	49
M_dom_c1931	gi|194742367|ref|XP_001953674.1| GF17110 [Drosophila ananassae]	1164	8	19	10	8	1	10	15	12
M_dom_c1932	gi|195338692|ref|XP_002035958.1| GM14056 [Drosophila sechellia]	895	3	3	3	5	1	0	0	1
M_dom_c1933	gi|195429794|ref|XP_002062942.1| GK21668 [Drosophila willistoni]	1442	9	27	7	9	9	4	4	3
M_dom_c1934	gi|194750526|ref|XP_001957581.1| GF10484 [Drosophila ananassae]	2017	52	62	38	58	50	66	108	41
M_dom_c1935	gi|194757679|ref|XP_001961090.1| GF13697 [Drosophila ananassae]	3361	5	752	4	75	4	39	10	118
M_dom_c1936	gi|195388978|ref|XP_002053155.1| GJ23730 [Drosophila virilis]	5971	3958	1945	3672	1646	1855	1386	2249	1692
M_dom_c1937	gi|195043365|ref|XP_001991606.1| GH11971 [Drosophila grimshawi]	2029	42	190	30	75	15	33	40	104
M_dom_c1938	gi|195115000|ref|XP_002002055.1| GI17173 [Drosophila mojavensis]	1844	449	254	253	346	123	287	253	265
M_dom_c1939	gi|195149367|ref|XP_002015629.1| GL10920 [Drosophila persimilis]	374	2	17	2	15	4	10	5	3
M_dom_c1940	gi|195447032|ref|XP_002071034.1| GK25576 [Drosophila willistoni]	2217	13	21	36	30	41	59	64	24
M_dom_c1941	gi|195134520|ref|XP_002011685.1| GI11167 [Drosophila mojavensis]	504	24	8	87	56	42	17	22	27
M_dom_c1942	gi|58699442|ref|ZP_00374187.1| pol protein [Wolbachia endosymbiont of Drosophila ananassae]	1798	66	69	376	340	197	140	317	298
M_dom_c1943		130	0	0	0	0	0	0	0	0
M_dom_c1944	gi|195437272|ref|XP_002066564.1| GK24496 [Drosophila willistoni]	2137	285	61	123	74	110	83	159	94
M_dom_c1945	gi|297262598|ref|XP_001093869.2| PREDICTED: olfactory receptor 6C6-like [Macaca mulatta]	299	7	6	7	4	6	2	3	6
M_dom_c1946	gi|294994954|ref|ZP_06800645.1| hypothetical protein Mtub2_10695 [Mycobacterium tuberculosis 210]	849	32	10	7	11	13	20	35	14
M_dom_c1947	gi|289742139|gb|ADD19817.1| conserved hypothetical protein [Glossina morsitans morsitans]	1053	0	13	2	4	0	0	5	0
M_dom_c1948	gi|289739425|gb|ADD18460.1| glutamate-cysteine ligase regulatory subunit [Glossina morsitans morsitans]	2036	1485	1285	1443	1037	1025	1076	1628	1249
M_dom_c1949	gi|289740025|gb|ADD18760.1| diadenosine and diphosphoinositol polyphosphate phosphohydrolase [Glossina morsitans morsitans]	1872	221	253	80	89	47	49	41	25
M_dom_c1950	gi|198463690|ref|XP_002135562.1| GA28249 [Drosophila pseudoobscura pseudoobscura]	1450	62	266	47	50	13	25	37	40
M_dom_c1951	gi|194765899|ref|XP_001965063.1| GF23360 [Drosophila ananassae]	1640	252	172	177	125	133	173	215	200
M_dom_c1952	gi|195164544|ref|XP_002023106.1| GL21139 [Drosophila persimilis]	1755	142	89	128	38	78	54	82	55
M_dom_c1953	gi|390179120|ref|XP_001359605.3| GA22076 [Drosophila pseudoobscura pseudoobscura]	1691	703	471	810	432	318	290	336	282
M_dom_c1954	gi|307215476|gb|EFN90133.1| hypothetical protein EAI_09648 [Harpegnathos saltator]	507	294	243	241	121	213	167	402	282
M_dom_c1955	gi|195166134|ref|XP_002023890.1| GL27171 [Drosophila persimilis]	1755	85	91	58	65	24	57	62	55
M_dom_c1956	gi|157382740|gb|ABV48808.1| cytochrome P450 CYP4G2v1 [Musca domestica]	1988	1294	6674	3821	14751	1820	4663	2386	4053
M_dom_c1957	gi|358339569|dbj|GAA47606.1| hypothetical protein CLF_100574 [Clonorchis sinensis]	507	104	57	47	21	36	41	73	78
M_dom_c1958	gi|195377323|ref|XP_002047440.1| GJ13444 [Drosophila virilis]	1065	587	79	168	78	106	61	122	31
M_dom_c1959	gi|194763379|ref|XP_001963810.1| GF21060 [Drosophila ananassae]	1632	3	6	3	0	0	0	2	0
M_dom_c1960		378	6	0	0	0	0	0	0	0
M_dom_c1961		452	3	7	1	2	4	1	5	3
M_dom_c1962	gi|289724684|gb|ADD18311.1| d-aspartate oxidase [Glossina morsitans morsitans]	712	9	7	15	1	4	0	0	0
M_dom_c1963	gi|194769824|ref|XP_001967001.1| GF21819 [Drosophila ananassae]	927	17	3	2	4	3	1	9	0
M_dom_c1964	gi|139478941|gb|ABO77638.1| amyrel [Musca domestica]	1577	1324	1397	4000	1553	4582	3624	1718	1807
M_dom_c1965	gi|24582609|ref|NP_609152.1| r2d2, isoform A [Drosophila melanogaster]	634	0	1	0	0	0	1	0	0
M_dom_c1966	gi|195380922|ref|XP_002049205.1| GJ21457 [Drosophila virilis]	1395	0	7	2	3	1	0	0	0
M_dom_c1967	gi|195330348|ref|XP_002031866.1| GM26237 [Drosophila sechellia]	746	180	0	141	0	96	17	124	8
M_dom_c1968	gi|194270689|gb|ACF36888.1| cytochrome oxidase subunit I [Musca domestica]	800	30	25	20	15	9	9	19	4
M_dom_c1969	gi|195588021|ref|XP_002083759.1| GD13897 [Drosophila simulans]	2637	309	147	35	36	102	58	55	61
M_dom_c1970		1012	1	12	3	1	6	1	0	0
M_dom_c1971	gi|157382738|gb|ABV48807.1| cytochrome P450 CYP4D4v2 [Musca domestica]	1592	88	136	239	387	160	341	174	227
M_dom_c1972	gi|312379727|gb|EFR25913.1| hypothetical protein AND_08336 [Anopheles darlingi]	690	0	6	0	0	0	0	0	0
M_dom_c1973	gi|195067311|ref|XP_001996880.1| GH23846 [Drosophila grimshawi]	3111	639	1882	608	531	435	516	702	1009
M_dom_c1974	gi|195389262|ref|XP_002053296.1| GJ23417 [Drosophila virilis]	1878	84	172	45	62	22	18	43	50
M_dom_c1975	gi|195503580|ref|XP_002098710.1| GE10516 [Drosophila yakuba]	4005	667	237	307	203	122	170	182	217
M_dom_c1976	gi|15291895|gb|AAK93216.1| LD30873p [Drosophila melanogaster]	3536	144	287	132	96	109	71	88	69
M_dom_c1977	gi|289743345|gb|ADD20420.1| putative bifunctional leukotriene A4 hydrolase/aminopeptidase LTA4H [Glossina morsitans morsitans]	2050	148	520	193	288	173	339	207	213
M_dom_c1978	gi|195436080|ref|XP_002066006.1| GK21191 [Drosophila willistoni]	756	1	6	7	1	4	7	2	2
M_dom_c1979	gi|158299675|ref|XP_319739.3| AGAP008989-PA [Anopheles gambiae str. PEST]	1027	100	22	36	38	11	27	40	19
M_dom_c1980	gi|195161224|ref|XP_002021468.1| GL26524 [Drosophila persimilis]	2460	29	22	22	54	12	25	15	28
M_dom_c1981	gi|195584054|ref|XP_002081830.1| GD25511 [Drosophila simulans]	2743	12	40	12	7	5	5	7	21
M_dom_c1982	gi|195126128|ref|XP_002007526.1| GI12343 [Drosophila mojavensis]	1182	5	6	0	10	5	0	2	2
M_dom_c1983	gi|24266649|gb|AAN52277.1|AF468866_1 Pro2 [Glossina morsitans morsitans]	412	130469	42121	83918	54444	53210	48393	72382	37335
M_dom_c1984	gi|194762702|ref|XP_001963473.1| GF20420 [Drosophila ananassae]	688	24	55	18	37	21	19	24	19
M_dom_c1985	gi|195393368|ref|XP_002055326.1| GJ18849 [Drosophila virilis]	1647	3	13	7	11	5	6	2	0
M_dom_c1986	gi|18857911|dbj|BAB85471.1| TIMELESS [Sarcophaga crassipalpis]	1827	87	24	50	19	35	19	29	26
M_dom_c1987	gi|170028785|ref|XP_001842275.1| conserved hypothetical protein [Culex quinquefasciatus]	1905	260	474	235	143	92	135	159	152
M_dom_c1988	gi|169335338|ref|ZP_02862531.1| hypothetical protein ANASTE_01750 [Anaerofustis stercorihominis DSM 17244]	779	8	30	1	2	0	1	5	1
M_dom_c1989	gi|281183441|gb|ADA53589.1| LP02164p [Drosophila melanogaster]	2313	337	891	321	295	199	234	222	336
M_dom_c1990	gi|221307622|gb|ACM16687.1| FI02066p [Drosophila melanogaster]	722	3	8	2	2	3	0	0	0
M_dom_c1991	gi|302833301|ref|XP_002948214.1| hypothetical protein VOLCADRAFT_103835 [Volvox carteri f. nagariensis]	551	36	19	15	7	6	10	33	15
M_dom_c1992	gi|289742613|gb|ADD20054.1| selenoprotein [Glossina morsitans morsitans]	596	283	465	467	396	260	345	336	220
M_dom_c1993	gi|289742479|gb|ADD19987.1| phosphatase 1B [Glossina morsitans morsitans]	1797	1783	2130	1265	887	705	898	1204	1128
M_dom_c1994	gi|195054953|ref|XP_001994387.1| GH16596 [Drosophila grimshawi]	1315	37	119	24	47	8	19	16	37
M_dom_c1995	gi|195175302|ref|XP_002028395.1| GL18104 [Drosophila persimilis]	1105	17	40	16	23	9	13	6	31
M_dom_c1996	gi|195131527|ref|XP_002010202.1| GI15802 [Drosophila mojavensis]	651	33	61	15	28	10	17	27	31
M_dom_c1997	gi|195402241|ref|XP_002059715.1| GJ14450 [Drosophila virilis]	3111	30	230	31	63	16	38	33	85
[truncated: 33,837 more rows]
